# Supplementary material for: CG hypermethylation of the bHLH39 promoter regulates its expression and Fe deficiency responses in tomato roots
Source: Hortic Res. 2023 May 12;10(7):uhad104. doi: 10.1093/hr/uhad104 (PMC10419876; doi:10.1093/hr/uhad104)
Supplement: Web_Material_uhad104 [file web_material_uhad104.zip]

Archive with 2 entries (2 files):
- Supplementary Figures for HR 230504-NEW.docx
- TableS1-S11.xlsx
