# Supplementary material for: CG hypermethylation of the bHLH39 promoter regulates its expression and Fe deficiency responses in tomato roots
Source: Hortic Res. 2023 May 12;10(7):uhad104. doi: 10.1093/hr/uhad104 (PMC10419876; doi:10.1093/hr/uhad104)
Supplement: Web_Material_uhad104 [file web_material_uhad104.zip › TableS1-S11.xlsx]

## Sheet: Table S1
Table S1 Primers used in this study
Primers	Sequences(5'--3')	Gene locus
RT-qPCR analysis for gene expression
FRO1-F	GCTCGTGTTCTGCCATGTGA	Solyc01g094910
FRO1-R	GCAACACTGATTTTCTCTGGCT
IRT1;1-F	ACATTTGCTCTAATACAGGCGG	Solyc02g069190
IRT1;1-R	CGCCCGTGGACTATTTTCCT
bHLH39-qF	CCCATGGAACCTCTTCATTCATC	Solyc10g079650
bHLH39-qR	GTTGATGATGATCACCACCGTTG
bHLH18-qF	TAGTAAGCAACTATTCCAGGCC	Solyc02g091820
bHLH18-qR	TCTCTTTCTTTCAGCCAAAACG
DML1-qF	CACAGCAGAAACGAAGGAAGAAG	Solyc09g009080
DML1-qR	GGAGGGTCCTCAATCTTGTTTCT
DML2-qF	GGACTCTGTGGTTGGGGTATATC	Solyc10g083630
DML2-qR	GTTGCACACTCTTCAGGTTCTTC
DML3-qF	GAGAGACACAGCATACACAGACA	Solyc11g007580
DML3-qR	CTTGACGGGAACTTTGTTGAGTC
DML4-qF	TGACTTTGTCTCCACTAGTCACG	Solyc03g123440
DML4-qR	GGGGCACTCTTCAATATCATTGC
DRM5-qF	GATATAGCGCAGCACGGAGT	Solyc02g062740
DRM5-qR	ACTCTAAAGTGTTCAGCACGA
DRM6-qF	CTTGCCAAGGCTTAAGGTTATTCT	Solyc10g078190
DRM6-qR	TGGGTTCTGGAAAAACTGAACCA
DRM7-qF	CCAAGACGTCTCCGTTCAGC	Solyc04g005250
DRM7-qR	GAACAATGTGGTCGCCGTAG
DRM8-qF	CAGTGAGTGATGCCCAGGGGT	Solyc05g053260
DRM8-qR	TGTTCTGGCCCTACAGCTGCC
MET1-qF	CAAGCACGAGACACTTGCAC	Solyc11g030600
MET1-qR	TCTTCATCTTCTGGCGCTGG
Analysis of DNA methylation patterns of CG-type DMRs within promotor of bHLH39
bHLH39-bF	AGTTTTTTTATATTTTTGGGATATTTATTG	Solyc10g079650
bHLH39-bR	AAATTAAACATTTTCAAACCCTTTC
Nramp1-bF	TGTTGGTAGTGATTGGGATAG	Solyc11g018530
Nramp1-bR	GAGGGAGTATATAGGAGAGAG
OPT3-bF	GGGGTATGGATGGGTGGGAATG	Solyc11g012700
OPT3-bR	GAGGAATAATGATGTATATG
FRO4-bF	AATATATAATTATATTGTTAGG	Solyc00g020840
FRO4-bR	TTGATGTAGATGTAGTTGGTT

## Sheet: Table S2
Table S2 Mapping statistics of WGBS libraries
Sample	AC+Fe 12h_1	AC+Fe 12h_2	AC+Fe 12h_3	AC-Fe 12h_1	AC-Fe 12h_2	AC-Fe 12h_3	AC+Fe 72h_1	AC+Fe 72h_2	AC+Fe 72h_3	AC-Fe 72h_1	AC-Fe 72h_2	AC-Fe 72h_3
Raw Reads	101954083	117666827	104321842	105985350	104201740	111640283	130535615	117763020	122513953	130904701	128517475	129221235
Raw Bases(G)	30.59	35.3	31.3	31.8	31.26	33.49	39.16	35.33	36.75	39.27	38.56	38.77
Clean Reads	98670245	113842529	100859279	102626729	100790953	108836910	128327435	115598182	120331090	128981163	126596371	127107706
Clean Bases(G)	27.04	31.18	27.58	28.09	27.56	29.84	35.22	31.75	32.94	35.4	34.71	34.87
Clean_ratio(%)	88.39	88.33	88.12	88.33	88.16	89.1	89.94	89.87	89.63	90.15	90.02	89.94
Q20(%)	96.42	96.4	96.21	96.33	96.25	96.42	96.94	97.18	96.75	97.17	96.96	96.96
Q30(%)	89.8	89.77	89.4	89.61	89.46	89.81	90.67	91.06	90.21	91.17	90.66	90.64
GC Content(%)	21.71	21.91	21.53	21.29	21.3	21.47	23.62	23.85	23.01	24.31	24.44	24.28
BS Conversion Rate(%)	99.736	99.734	99.73	99.745	99.742	99.757	99.422	99.485	99.445	99.453	99.483	99.476
Total reads	98670245	113842529	100859279	102626729	100790953	108836910	128327435	115598182	120331090	128981163	126596371	127107706
Mapped reads	68723825	78733493	70601495	74117023	73698344	78025180	82578704	75589651	79767479	77904622	74615901	73214038
Mapping rate(%)	69.65	69.16	70	72.22	73.12	71.69	64.35	65.39	66.29	60.4	58.94	57.6
Duplication rate(%)	7.68	9.61	8.92	10.22	7.59	9.3	8.23	7.31	7.95	7.86	7.55	7.56
Sites_num	732996507	733115397	733001754	733119507	733073783	733066146	733349563	733087832	733388606	733073674	733079099	733042766
sites_covgMean	21.22	23.79	21.48	22.23	22.74	23.66	25.15	23.3	25.35	23.84	22.89	22.48
sites_numCovg10	85.79	86.75	85.72	86.12	86.38	86.52	87.31	86.14	87.26	86.85	86.37	86.14
Cytosines in the genome:	251181655	251181655	251181655	251181655	251181655	251181655	251181655	251181655	251181655	251181655	251181655	251181655
C in CG:	24101368	24101368	24101368	24101368	24101368	24101368	24101368	24101368	24101368	24101368	24101368	24101368
C in CHG:	26363582	26363582	26363582	26363582	26363582	26363582	26363582	26363582	26363582	26363582	26363582	26363582
C in CHH:	200716705	200716705	200716705	200716705	200716705	200716705	200716705	200716705	200716705	200716705	200716705	200716705
mC:	57362153	62115777	57431761	57852793	59398976	59647714	65714507	62617702	65450196	63045163	61753363	60393776
mC in CG:	19015180	19757663	19039180	19250295	19454357	19563501	20471658	19860039	20372068	19858259	19688543	19529207
mC in CHG:	15527221	16322544	15557867	15747368	15951463	16066432	17010944	16455718	16852168	16503560	16361597	16189138
mC in CHH:	22819752	26035570	22834714	22855130	23993156	24017781	28231905	26301945	28225960	26683344	25703223	24675431

## Sheet: Table S3
Table S3 The differentially methylated regions (DMRs) in response to short-term Fe deficiency in tomato roots
#chr	start	end	length	C_number	AC-Fe 12h_meanMethy	AC+Fe 12h_meanMethy	diff.Methy	areaStat	C_context	regionID	region	gene_id	gene_description
SL2.50ch00	10673107	10673191	85	21	0.431087	0.696154	-0.265066	-116.287	CG	Solyc00g013120.2	utr5	Solyc00g013120.2	Uncharacterized mitochondrial protein AtMg01330 (AHRD V1 *-*- M1330_ARATH)
SL2.50ch00	9357117	9357170	54	19	0.824279	0.943322	-0.119043	-88.342	CG	Solyc00g009780.1	TSS	Solyc00g009780.1	-//-
SL2.50ch00	10673107	10673191	85	21	0.431087	0.696154	-0.265066	-116.287	CG	Solyc00g013120.2	TSS	Solyc00g013120.2	Uncharacterized mitochondrial protein AtMg01330 (AHRD V1 *-*- M1330_ARATH)
SL2.50ch00	211493	211545	53	9	0.730031	0.411636	0.318395	46.6655	CHG	Target=Gypsy-11_SL-I:633-1387;Class=LTR/Gypsy	repeat
SL2.50ch00	1615892	1615945	54	17	0.848561	0.951151	-0.10259	-81.3708	CG	Target=GYPSOL2_LTR:393-538;Class=LTR/Gypsy	repeat
SL2.50ch00	2620512	2620579	68	23	0.11218	0.212742	-0.100562	-104.931	CHH	Target=SONATA2:1-253;Class=DNA/TcMar-Stowaway	repeat
SL2.50ch00	2704455	2704528	74	7	0.749752	0.933873	-0.184121	-35.3417	CG	Target=Ogre-LE1_I-int:3034-3573;Class=LTR/Gypsy	repeat
SL2.50ch00	2782832	2782883	52	7	0.94353	0.779292	0.164237	29.952	CG	Target=Gypsy-11_SL-I:4276-6188;Class=LTR/Gypsy	repeat
SL2.50ch00	2782832	2782883	52	7	0.94353	0.779292	0.164237	29.952	CG	Target=Gypsy-11_SL-I:4108-4188;Class=LTR/Gypsy	repeat
SL2.50ch00	3333650	3333711	62	18	0.126082	0.019216	0.106866	77.5272	CHH	Target=(CAA)n:2-179;Class=Simple_repeat	repeat
SL2.50ch00	3973528	3973612	85	18	0.662851	0.894807	-0.231956	-75.516	CG	Target=(CGA)n:1-299;Class=Simple_repeat	repeat
SL2.50ch00	5826934	5826998	65	18	0.133877	0.257257	-0.123381	-88.1671	CHH	Target=LES0:1-612;Class=DNA/CMC-EnSpm	repeat
SL2.50ch00	8360469	8360523	55	10	0.324731	0.946849	-0.622118	-94.5761	CG	Target=(CA)n:2-173;Class=Simple_repeat	repeat
SL2.50ch00	8456963	8457112	150	29	0.96382	0.813559	0.150261	161.928	CG	Target=Gypsy-11_SL-I:1958-5611;Class=LTR/Gypsy	repeat
SL2.50ch00	9169715	9169783	69	9	0.930541	0.752261	0.17828	40.5104	CG	Target=Gypsy-11_SL-I:1-3330;Class=LTR/Gypsy	repeat
SL2.50ch00	9334890	9334977	88	15	0.899244	0.96756	-0.0683159	-58.5207	CG	Target=Ogre-LE1_LTR:998-2247;Class=LTR/Gypsy	repeat
SL2.50ch00	10441815	10442014	200	14	0.552975	0.860583	-0.307608	-78.4934	CHG	Target=Gypsy-11_SL-I:477-2994;Class=LTR/Gypsy	repeat
SL2.50ch00	10441815	10442014	200	14	0.552975	0.860583	-0.307608	-78.4934	CHG	Target=Gypsy-11_SL-I:1-3797;Class=LTR/Gypsy	repeat
SL2.50ch00	10446287	10446344	58	11	0.056973	0.286867	-0.229894	-60.6291	CHH	Target=Gypsy-11_SL-LTR:472-1017;Class=LTR/Gypsy	repeat
SL2.50ch00	11729098	11729149	52	17	0.0915408	0.194807	-0.103266	-66.5067	CHH	Target=(TAA)n:1-700;Class=Simple_repeat	repeat
SL2.50ch00	12769190	12769278	89	28	0.0683499	0.186396	-0.118046	-130.996	CHH	Target=Copia-5_SL-I:1015-4349;Class=LTR/Copia	repeat
SL2.50ch00	13589756	13589823	68	27	0.0854398	0.177498	-0.0920582	-137.146	CHH	Target=TONT1_LE_LTR:1-1004;Class=LTR/Copia	repeat
SL2.50ch00	13742612	13742665	54	17	0.842376	0.950374	-0.107998	-59.7812	CG	Target=Gypsy-11_SL-I:5143-5413;Class=LTR/Gypsy	repeat
SL2.50ch00	14097832	14097886	55	11	0.81555	0.925877	-0.110328	-51.9222	CG	Target=Gypsy-11_SL-I:5143-6188;Class=LTR/Gypsy	repeat
SL2.50ch00	14129847	14129943	97	19	0.960639	0.839379	0.12126	87.1202	CG	Target=Gypsy-11_SL-I:5143-5732;Class=LTR/Gypsy	repeat
SL2.50ch00	14592479	14592563	85	12	0.868402	0.637049	0.231352	55.7605	CHG	Target=TORTL1:4366-8556;Class=LTR/Copia	repeat
SL2.50ch00	14833911	14833979	69	9	0.748879	0.938931	-0.190053	-37.741	CG	Target=Gypsy-11_SL-I:1-2281;Class=LTR/Gypsy	repeat
SL2.50ch00	15008639	15008723	85	21	0.829068	0.974802	-0.145734	-98.8796	CG	Target=Gypsy-11_SL-I:4640-5512;Class=LTR/Gypsy	repeat
SL2.50ch00	15611191	15611249	59	13	0.093147	0.267556	-0.174409	-59.4871	CHH	Target=Gypsy-11_SL-LTR:883-1016;Class=LTR/Gypsy	repeat
SL2.50ch00	15626455	15626507	53	19	0.954719	0.779574	0.175145	94.6485	CG	Target=Gypsy-11_SL-I:5131-5351;Class=LTR/Gypsy	repeat
SL2.50ch00	15709549	15709611	63	12	0.587808	0.956511	-0.368703	-68.2317	CG	Target=Gypsy-11_SL-I:30-6187;Class=LTR/Gypsy	repeat
SL2.50ch00	15833839	15833912	74	28	0.0718909	0.165282	-0.0933912	-124.625	CHH	Target=Gypsy-11_SL-I:112-3705;Class=LTR/Gypsy	repeat
SL2.50ch00	16164768	16164830	63	20	0.151434	0.269859	-0.118425	-91.1345	CHH	Target=Copia-5_SL-LTR:1-144;Class=LTR/Copia	repeat
SL2.50ch00	16356543	16356598	56	20	0.191742	0.07366	0.118082	98.8436	CHH	Target=Gypsy-11_SL-I:3089-5633;Class=LTR/Gypsy	repeat
SL2.50ch00	16417366	16417424	59	14	0.976889	0.803715	0.173174	72.2383	CG	Target=Gypsy-11_SL-I:146-6167;Class=LTR/Gypsy	repeat
SL2.50ch00	16627293	16627359	67	17	0.0234818	0.287068	-0.263586	-82.537	CHH	Target=Gypsy-11_SL-I:2808-6106;Class=LTR/Gypsy	repeat
SL2.50ch00	16740214	16740268	55	21	0.136205	0.0486723	0.0875331	89.7997	CHH	Target=Gypsy-11_SL-I:1-3087;Class=LTR/Gypsy	repeat
SL2.50ch00	16975422	16975475	54	17	0.0607851	0.159516	-0.0987308	-88.6046	CHH	Target=TONT1_LE_LTR:211-1004;Class=LTR/Copia	repeat
SL2.50ch00	17017843	17017953	111	24	0.764543	0.915251	-0.150708	-140.862	CG	Target=GYPSOL2_LTR:408-1580;Class=LTR/Gypsy	repeat
SL2.50ch00	17393714	17393789	76	27	0.174074	0.0604973	0.113576	133.269	CHH	Target=Gypsy-11_SL-I:5976-6022;Class=LTR/Gypsy	repeat
SL2.50ch00	17393714	17393789	76	27	0.174074	0.0604973	0.113576	133.269	CHH	Target=Gypsy-11_SL-I:5140-6025;Class=LTR/Gypsy	repeat
SL2.50ch00	17526020	17526096	77	7	0.0411471	0.54033	-0.499183	-32.8816	CHH	Target=TONT1_LE_LTR:647-1004;Class=LTR/Copia	repeat
SL2.50ch00	17587860	17587910	51	17	0.815159	0.93311	-0.117951	-74.0859	CG	Target=Gypsy-11_SL-I:3694-6187;Class=LTR/Gypsy	repeat
SL2.50ch00	17854887	17855166	280	67	0.065122	0.266804	-0.201682	-339.472	CHH	Target=(CAT)n:1-648;Class=Simple_repeat	repeat
SL2.50ch00	17854971	17855073	103	25	0.190615	0.340731	-0.150116	-115.67	CG	Target=(CAT)n:1-648;Class=Simple_repeat	repeat
SL2.50ch00	17855124	17855241	118	31	0.240314	0.318339	-0.0780252	-121.533	CG	Target=(CAT)n:1-648;Class=Simple_repeat	repeat
SL2.50ch00	18388651	18388733	83	13	0.956855	0.79021	0.166645	64.8288	CG	Target=Gypsy-11_SL-I:1350-4049;Class=LTR/Gypsy	repeat
SL2.50ch00	18464414	18464476	63	7	0.690932	0.958254	-0.267322	-30.9199	CG	Target=Gypsy-11_SL-I:5143-5767;Class=LTR/Gypsy	repeat
SL2.50ch00	18586113	18586174	62	18	0.174604	0.0496673	0.124937	89.5545	CHH	Target=TORTL1:2870-3573;Class=LTR/Copia	repeat
SL2.50ch00	18640956	18641009	54	8	0.761377	0.512157	0.24922	34.6502	CHG	Target=Gypsy-11_SL-I:1-1709;Class=LTR/Gypsy	repeat
SL2.50ch00	18687073	18687132	60	7	0.935635	0.835017	0.100618	25.4363	CG	Target=Gypsy-11_SL-I:1066-3669;Class=LTR/Gypsy	repeat
SL2.50ch00	18824014	18824080	67	16	0.163791	0.0520894	0.111702	73.2742	CHH	Target=Copia-5_SL-I:2004-4382;Class=LTR/Copia	repeat
SL2.50ch00	18852511	18852561	51	7	0.365684	0.901322	-0.535637	-40.9714	CG	Target=Gypsy-11_SL-I:252-2812;Class=LTR/Gypsy	repeat
SL2.50ch00	18917635	18917700	66	29	0.0943635	0.0295917	0.0647719	122.3	CHH	Target=(TG)n:2-54;Class=Simple_repeat	repeat
SL2.50ch00	19050996	19051057	62	7	0.843607	0.967986	-0.124379	-28.0305	CG	Target=Copia-5_SL-I:1-2310;Class=LTR/Copia	repeat
SL2.50ch00	19125871	19125927	57	11	0.0292044	0.187071	-0.157867	-55.5851	CHH	Target=Gypsy-11_SL-LTR:454-1017;Class=LTR/Gypsy	repeat
SL2.50ch00	19183174	19183281	108	31	0.220919	0.0438764	0.177043	158.015	CHH	Target=Gypsy-11_SL-LTR:876-1017;Class=LTR/Gypsy	repeat
SL2.50ch00	19266718	19266802	85	39	0.0799847	0.163619	-0.0836346	-155.537	CHH	Target=Gypsy-11_SL-I:4392-6188;Class=LTR/Gypsy	repeat
SL2.50ch00	19272371	19272435	65	16	0.87259	0.651965	0.220625	94.6802	CHG	Target=Gypsy-11_SL-I:1-2444;Class=LTR/Gypsy	repeat
SL2.50ch00	19524878	19525063	186	23	0.220704	0.0828712	0.137833	68.067	CHH	Target=Gypsy-11_SL-I:3130-5458;Class=LTR/Gypsy	repeat
SL2.50ch00	19585433	19585509	77	19	0.177037	0.0366961	0.140341	92.1607	CHH	Target=Gypsy-11_SL-I:1701-4115;Class=LTR/Gypsy	repeat
SL2.50ch00	19640712	19640787	76	28	0.0377791	0.182308	-0.144529	-171.67	CHH	Target=Gypsy-11_SL-I:5680-6025;Class=LTR/Gypsy	repeat
SL2.50ch00	19739667	19739729	63	15	0.809341	0.939157	-0.129816	-68.7817	CG	Target=Gypsy-11_SL-I:5143-6187;Class=LTR/Gypsy	repeat
SL2.50ch00	19856388	19856483	96	31	0.822726	0.961843	-0.139117	-183.78	CG	Target=Copia-5_SL-I:1-1408;Class=LTR/Copia	repeat
SL2.50ch00	19856414	19856495	82	22	0.549331	0.738364	-0.189033	-104.312	CHG	Target=Copia-5_SL-I:1-1408;Class=LTR/Copia	repeat
SL2.50ch00	19857993	19858049	57	21	0.14925	0.301174	-0.151924	-120.082	CHH	Target=Gypsy-11_SL-I:3963-6188;Class=LTR/Gypsy	repeat
SL2.50ch00	19983790	19983864	75	5	0.709225	0.957285	-0.24806	-22.3869	CG	Target=Gypsy-11_SL-I:573-2910;Class=LTR/Gypsy	repeat
SL2.50ch00	20103108	20103184	77	22	0.94623	0.736807	0.209423	114.101	CG	Target=Gypsy-11_SL-I:3815-6120;Class=LTR/Gypsy	repeat
SL2.50ch00	20410277	20410347	71	11	0.774124	0.543224	0.2309	52.4329	CHG	Target=Gypsy-11_SL-I:5143-5728;Class=LTR/Gypsy	repeat
SL2.50ch00	20437651	20437731	81	21	0.116693	0.0238813	0.0928117	85.831	CHH	Target=TORTL1:5196-7437;Class=LTR/Copia	repeat
SL2.50ch00	20497420	20497473	54	19	0.836219	0.944691	-0.108472	-89.4715	CG	Target=Gypsy-11_SL-I:4606-6024;Class=LTR/Gypsy	repeat
SL2.50ch00	20762017	20762069	53	19	0.307487	0.482338	-0.174851	-96.7037	CHH	Target=Copia-3_SL-LTR:1-257;Class=LTR/Copia	repeat
SL2.50ch00	20847686	20847751	66	20	0.11282	0.23155	-0.11873	-97.7182	CHH	Target=Gypsy-11_SL-I:1-1938;Class=LTR/Gypsy	repeat
SL2.50ch00	20939707	20939758	52	10	0.736148	0.89703	-0.160882	-50.4229	CHG	Target=Gypsy-11_SL-I:1-1755;Class=LTR/Gypsy	repeat
SL2.50ch00	21036864	21036961	98	24	0.178882	0.0360859	0.142797	124.809	CHH	Target=Gypsy-11_SL-LTR:649-1017;Class=LTR/Gypsy	repeat
SL2.50ch00	21060807	21060857	51	24	0.0621287	0.172865	-0.110736	-114.49	CHH	Target=Copia-5_SL-I:1901-4015;Class=LTR/Copia	repeat
SL2.50ch00	21118896	21118948	53	17	0.968808	0.874684	0.094124	78.8829	CG	Target=Ogre-LE1_LTR:3447-4003;Class=LTR/Gypsy	repeat
SL2.50ch00	21118896	21118948	53	17	0.968808	0.874684	0.094124	78.8829	CG	Target=Ogre-LE1_I-int:1-394;Class=LTR/Gypsy	repeat
SL2.50ch00	21237259	21237336	78	19	0.879454	0.74097	0.138485	91.4215	CHG	Target=TORTL1:5162-7261;Class=LTR/Copia	repeat
SL2.50ch00	21411821	21411890	70	30	0.0535199	0.134126	-0.0806064	-133.343	CHH	Target=Gypsy-11_SL-I:107-6187;Class=LTR/Gypsy	repeat
SL2.50ch00	4380037	4380092	56	5	0.792939	0.963692	-0.170754	-22.9173	CG	Solyc00g006530.1	promoter	Solyc00g006530.1	-//-
SL2.50ch00	6792627	6792760	134	46	0.51271	0.676853	-0.164143	-262.048	CHH	Solyc00g007190.2	promoter	Solyc00g007190.2	Serine/threonine phosphatase family protein (AHRD V1 **** C1E0J1_9CHLO)%3B contains Interpro domain(s) IPR015655 Protein phosphatase 2C
SL2.50ch00	6793307	6793379	73	29	0.225504	0.345834	-0.12033	-141.059	CHH	Solyc00g007190.2	promoter	Solyc00g007190.2	Serine/threonine phosphatase family protein (AHRD V1 **** C1E0J1_9CHLO)%3B contains Interpro domain(s) IPR015655 Protein phosphatase 2C
SL2.50ch00	6816070	6816144	75	22	0.334791	0.529214	-0.194423	-121.106	CHH	Solyc00g007200.2	promoter	Solyc00g007200.2	MLO-like protein 3 (AHRD V1 ***- C6EWE6_VITVI)%3B contains Interpro domain(s) IPR004326 Mlo-related protein
SL2.50ch00	7254078	7254171	94	32	0.0684298	0.161709	-0.0932792	-159.684	CHH	Solyc00g007600.1	promoter	Solyc00g007600.1	Meiotic recombination protein DMC1 (AHRD V1 *-*- B4FMC1_MAIZE)
SL2.50ch00	8349636	8349709	74	21	0.717467	0.837246	-0.119778	-96.7804	CG	Solyc00g008570.2	promoter	Solyc00g008570.2	-//-
SL2.50ch00	9357117	9357170	54	19	0.824279	0.943322	-0.119043	-88.342	CG	Solyc00g009780.1	promoter	Solyc00g009780.1	-//-
SL2.50ch00	10673107	10673191	85	21	0.431087	0.696154	-0.265066	-116.287	CG	Solyc00g013120.2	promoter	Solyc00g013120.2	Uncharacterized mitochondrial protein AtMg01330 (AHRD V1 *-*- M1330_ARATH)
SL2.50ch00	10673540	10673644	105	21	0.771246	0.950836	-0.17959	-109.647	CG	Solyc00g013120.2	promoter	Solyc00g013120.2	Uncharacterized mitochondrial protein AtMg01330 (AHRD V1 *-*- M1330_ARATH)
SL2.50ch00	10678148	10678198	51	8	0.751283	0.51847	0.232813	37.9883	CG	Solyc00g013130.2	promoter	Solyc00g013130.2	NADH-quinone oxidoreductase subunit N (AHRD V1 ***- Q7CZK9_AGRT5)%3B contains Interpro domain(s) IPR001750 NADH:ubiquinone/plastoquinone oxidoreductase
SL2.50ch00	12860572	12860654	83	34	0.197762	0.315377	-0.117614	-161.565	CHH	Solyc00g034810.1	promoter	Solyc00g034810.1	Calcineurin B-like calcium binding protein (AHRD V1 **** B2ZYT8_VICFA)%3B contains Interpro domain(s) IPR015757 Calcineurin B protein
SL2.50ch00	14729956	14730135	180	58	0.0484129	0.138691	-0.0902782	-297.389	CHH	Solyc00g074210.1	promoter	Solyc00g074210.1	Mitochondrial import inner membrane translocase subunit TIM16 (AHRD V1 ***- B6UGA4_MAIZE)%3B contains Interpro domain(s) IPR005341 Protein Transporter%2C Pam16
SL2.50ch00	15611191	15611249	59	13	0.093147	0.267556	-0.174409	-59.4871	CHH	Solyc00g096460.1	promoter	Solyc00g096460.1	AT4G08310 protein (Fragment) (AHRD V1 ***- B9DFL6_ARATH)
SL2.50ch00	16627293	16627359	67	17	0.0234818	0.287068	-0.263586	-82.537	CHH	Solyc00g125580.1	promoter	Solyc00g125580.1	Ulp1 protease family C-terminal catalytic domain containing protein (AHRD V1 ***- Q60D46_SOLDE)%3B contains Interpro domain(s) IPR003653 Peptidase C48%2C SUMO/Sentrin/Ubl1
SL2.50ch00	16650034	16650123	90	38	0.0153538	0.0986529	-0.0832991	-199.506	CHH	Solyc00g126440.1	promoter	Solyc00g126440.1	-//-
SL2.50ch00	16818964	16819016	53	13	0.879717	0.966839	-0.0871217	-60.4441	CG	Solyc00g131610.1	promoter	Solyc00g131610.1	Disease resistance response (AHRD V1 ***- D7KM73_ARALY)%3B contains Interpro domain(s) IPR004265 Plant disease resistance response protein
SL2.50ch00	16818964	16819016	53	13	0.879717	0.966839	-0.0871217	-60.4441	CG	Solyc00g131710.1	promoter	Solyc00g131710.1	Pol polyprotein (AHRD V1 *-*- POL_MLVFP)%3B contains Interpro domain(s) IPR001584 Integrase%2C catalytic core
SL2.50ch00	20939707	20939758	52	10	0.736148	0.89703	-0.160882	-50.4229	CHG	Solyc00g286010.1	promoter	Solyc00g286010.1	Plasmid partitioning protein RepA (AHRD V1 **-- D0DDW4_9RHOB)
SL2.50ch00	20939707	20939758	52	10	0.736148	0.89703	-0.160882	-50.4229	CHG	Solyc00g286020.1	promoter	Solyc00g286020.1	Plasmid partitioning protein RepB (AHRD V1 **-- B8ISQ1_METNO)%3B contains Interpro domain(s) IPR017819 Plasmid partitioning protein%2C RepB
SL2.50ch00	4380037	4380092	56	5	0.792939	0.963692	-0.170754	-22.9173	CG	Solyc00g006540.1	intron	Solyc00g006540.1	-//-
SL2.50ch00	10673540	10673644	105	21	0.771246	0.950836	-0.17959	-109.647	CG	Solyc00g013130.2	intron	Solyc00g013130.2	NADH-quinone oxidoreductase subunit N (AHRD V1 ***- Q7CZK9_AGRT5)%3B contains Interpro domain(s) IPR001750 NADH:ubiquinone/plastoquinone oxidoreductase
SL2.50ch00	1639498	1639548	51	13	0.533219	0.731295	-0.198076	-59.783	CHG	Solyc00g005170.1	exon	Solyc00g005170.1	-//-
SL2.50ch00	3973528	3973612	85	18	0.662851	0.894807	-0.231956	-75.516	CG	Solyc00g006050.1	exon	Solyc00g006050.1	%3B contains Interpro domain(s) IPR001457 NADH:ubiquinone/plastoquinone oxidoreductase%2C chain 6
SL2.50ch00	9357117	9357170	54	19	0.824279	0.943322	-0.119043	-88.342	CG	Solyc00g009780.1	exon	Solyc00g009780.1	-//-
SL2.50ch00	10673107	10673191	85	21	0.431087	0.696154	-0.265066	-116.287	CG	Solyc00g013120.2	exon	Solyc00g013120.2	Uncharacterized mitochondrial protein AtMg01330 (AHRD V1 *-*- M1330_ARATH)
SL2.50ch00	10673540	10673644	105	21	0.771246	0.950836	-0.17959	-109.647	CG	Solyc00g013130.2	exon	Solyc00g013130.2	NADH-quinone oxidoreductase subunit N (AHRD V1 ***- Q7CZK9_AGRT5)%3B contains Interpro domain(s) IPR001750 NADH:ubiquinone/plastoquinone oxidoreductase
SL2.50ch00	17854887	17855166	280	67	0.065122	0.266804	-0.201682	-339.472	CHH	Solyc00g165080.1	exon	Solyc00g165080.1	-//-
SL2.50ch00	17854971	17855073	103	25	0.190615	0.340731	-0.150116	-115.67	CG	Solyc00g165080.1	exon	Solyc00g165080.1	-//-
SL2.50ch00	17855124	17855241	118	31	0.240314	0.318339	-0.0780252	-121.533	CG	Solyc00g165080.1	exon	Solyc00g165080.1	-//-
SL2.50ch01	92601515	92601577	63	17	0.283734	0.419691	-0.135957	-76.6709	CHH	Solyc01g104130.2	utr3	Solyc01g104130.2	Oxidoreductase 2OG-Fe(II) oxygenase family protein-like (AHRD V1 *--- Q5VPG6_ORYSJ)%3B contains Interpro domain(s) IPR005123 Oxoglutarate and iron-dependent oxygenase
SL2.50ch01	83768115	83769335	1221	24	0.00840601	0.0938809	-0.0854749	-125.525	CHH	Solyc01g090130.1	TES	Solyc01g090130.1	Pectinesterase (AHRD V1 ***- B9RD91_RICCO)%3B contains Interpro domain(s) IPR000070 Pectinesterase%2C catalytic
SL2.50ch01	92601515	92601577	63	17	0.283734	0.419691	-0.135957	-76.6709	CHH	Solyc01g104130.2	TES	Solyc01g104130.2	Oxidoreductase 2OG-Fe(II) oxygenase family protein-like (AHRD V1 *--- Q5VPG6_ORYSJ)%3B contains Interpro domain(s) IPR005123 Oxoglutarate and iron-dependent oxygenase
SL2.50ch01	1610569	1610637	69	19	0.133968	0.360224	-0.226255	-100.663	CHH	Target=Gypsy-11_SL-LTR:576-1017;Class=LTR/Gypsy	repeat
SL2.50ch01	3366977	3367042	66	16	0.0892446	0.222504	-0.133259	-76.1258	CHH	Target=Gypsy-11_SL-I:4351-5928;Class=LTR/Gypsy	repeat
SL2.50ch01	3374810	3374881	72	23	0.101569	0.279843	-0.178274	-115.738	CHH	Target=Gypsy-11_SL-I:5340-5791;Class=LTR/Gypsy	repeat
SL2.50ch01	3386500	3386556	57	20	0.0318248	0.100028	-0.0682034	-90.9735	CHH	Target=Gypsy-11_SL-I:5142-6170;Class=LTR/Gypsy	repeat
SL2.50ch01	3529556	3529608	53	14	0.0875258	0.238428	-0.150902	-68.7888	CHH	Target=Gypsy-11_SL-I:5267-5801;Class=LTR/Gypsy	repeat
SL2.50ch01	3982353	3982404	52	19	0.098379	0.312058	-0.213679	-119.18	CHH	Target=Copia-2_SL-LTR:155-250;Class=LTR/Copia	repeat
SL2.50ch01	4976755	4976821	67	17	0.13788	0.301128	-0.163248	-92.4349	CHH	Target=LES0:1-613;Class=DNA/CMC-EnSpm	repeat
SL2.50ch01	5299667	5299741	75	13	0.0314835	0.133933	-0.102449	-65.0254	CHH	Target=(TATTG)n:5-72;Class=Simple_repeat	repeat
SL2.50ch01	6628196	6628295	100	34	0.269674	0.132875	0.136799	197.338	CHH	Target=TONT1_LE_LTR:1-1004;Class=LTR/Copia	repeat
SL2.50ch01	7063495	7063554	60	7	0.638354	0.880196	-0.241841	-34.8409	CHG	Target=Gypsy-11_SL-I:106-6187;Class=LTR/Gypsy	repeat
SL2.50ch01	7390991	7391047	57	23	0.27058	0.0316948	0.238885	190.087	CHH	Target=(TA)n:1-406;Class=Simple_repeat	repeat
SL2.50ch01	8346427	8346478	52	15	0.160229	0.0319736	0.128255	77.3077	CHH	Target=TONT1_LE_I-int:583-2589;Class=LTR/Copia	repeat
SL2.50ch01	8364584	8364642	59	11	0.939568	0.783864	0.155704	51.5354	CG	Target=Gypsy-11_SL-I:1-6174;Class=LTR/Gypsy	repeat
SL2.50ch01	9100124	9100178	55	15	0.9211	0.789796	0.131304	76.634	CG	Target=Gypsy-11_SL-LTR:30-1017;Class=LTR/Gypsy	repeat
SL2.50ch01	9725224	9725274	51	16	0.2911	0.143936	0.147164	73.8112	CHG	Target=Ogre-LE1_LTR:1-891;Class=LTR/Gypsy	repeat
SL2.50ch01	10631861	10631950	90	27	0.028474	0.229154	-0.20068	-157.367	CHH	Target=Gypsy-11_SL-I:163-1053;Class=LTR/Gypsy	repeat
SL2.50ch01	11596104	11596157	54	7	0.753822	0.939262	-0.185439	-31.9506	CG	Target=Gypsy-11_SL-I:3211-5095;Class=LTR/Gypsy	repeat
SL2.50ch01	11857147	11857234	88	25	0.060948	0.213564	-0.152616	-110.904	CHH	Target=Gypsy-11_SL-I:4189-5807;Class=LTR/Gypsy	repeat
SL2.50ch01	13540881	13540943	63	14	0.958482	0.770308	0.188175	69.1034	CG	Target=Gypsy-11_SL-I:5215-5522;Class=LTR/Gypsy	repeat
SL2.50ch01	14563025	14563092	68	14	0.0467652	0.158022	-0.111257	-69.1047	CHH	Target=GYPSOL2_LTR:274-541;Class=LTR/Gypsy	repeat
SL2.50ch01	16191172	16191229	58	13	0.93925	0.757433	0.181817	64.5811	CG	Target=Gypsy-11_SL-I:5142-5484;Class=LTR/Gypsy	repeat
SL2.50ch01	16634089	16634144	56	17	0.219618	0.0139741	0.205644	128.612	CHH	Target=Gypsy-11_SL-LTR:490-1017;Class=LTR/Gypsy	repeat
SL2.50ch01	16662052	16662111	60	14	0.0406449	0.114202	-0.0735571	-63.5565	CHH	Target=Gypsy-11_SL-LTR:298-1017;Class=LTR/Gypsy	repeat
SL2.50ch01	17071777	17071872	96	33	0.0402085	0.151247	-0.111038	-179.988	CHH	Target=Gypsy-11_SL-LTR:22-1017;Class=LTR/Gypsy	repeat
SL2.50ch01	19177800	19177874	75	27	0.0375423	0.12112	-0.0835781	-136.294	CHH	Target=Gypsy-11_SL-I:1-6091;Class=LTR/Gypsy	repeat
SL2.50ch01	22512905	22512961	57	9	0.822027	0.484105	0.337921	47.4282	CHG	Target=Gypsy-11_SL-I:4250-5366;Class=LTR/Gypsy	repeat
SL2.50ch01	23223705	23223786	82	15	0.835245	0.945814	-0.110569	-65.7649	CG	Target=Gypsy-11_SL-I:5147-6188;Class=LTR/Gypsy	repeat
SL2.50ch01	29553251	29553325	75	13	0.608351	0.794638	-0.186287	-55.4963	CHG	Target=Copia-5_SL-I:1806-4382;Class=LTR/Copia	repeat
SL2.50ch01	29729950	29730038	89	9	0.490449	0.732537	-0.242088	-38.5514	CHG	Target=(TA)n:1-68;Class=Simple_repeat	repeat
SL2.50ch01	29729950	29730038	89	9	0.490449	0.732537	-0.242088	-38.5514	CHG	Target=Gypsy-11_SL-I:5142-6167;Class=LTR/Gypsy	repeat
SL2.50ch01	30102967	30103021	55	13	0.257822	0.0973643	0.160457	61.1227	CHH	Target=(ATG)n:1-440;Class=Simple_repeat	repeat
SL2.50ch01	32008527	32008582	56	20	0.101862	0.0357872	0.0660748	89.665	CHH	Target=Gypsy-11_SL-I:3761-5061;Class=LTR/Gypsy	repeat
SL2.50ch01	32146272	32146339	68	19	0.463232	0.277621	0.185611	102.347	CHH	Target=SONATA2:1-237;Class=DNA/TcMar-Stowaway	repeat
SL2.50ch01	32611009	32611072	64	17	0.129285	0.0475085	0.081776	69.7422	CHH	Target=TONT1_LE_I-int:4046-4631;Class=LTR/Copia	repeat
SL2.50ch01	32611009	32611072	64	17	0.129285	0.0475085	0.081776	69.7422	CHH	Target=TONT1_LE_I-int:2799-3606;Class=LTR/Copia	repeat
SL2.50ch01	32814602	32814667	66	18	0.348193	0.204897	0.143296	85.7635	CHH	Target=SONATA1:1-243;Class=DNA/TcMar-Stowaway	repeat
SL2.50ch01	35562380	35562435	56	9	0.911514	0.761327	0.150187	40.2914	CHG	Target=Copia-4_SL-I:1201-2184;Class=LTR/Copia	repeat
SL2.50ch01	35715063	35715141	79	18	0.803462	0.558811	0.244651	111.654	CHG	Target=Ogre-LE1_LTR:1159-1590;Class=LTR/Gypsy	repeat
SL2.50ch01	36467303	36467359	57	18	0.0599258	0.164325	-0.104399	-82.6574	CHH	Target=(TTG)n:1-3414;Class=Simple_repeat	repeat
SL2.50ch01	39472613	39472684	72	16	0.961022	0.824302	0.13672	72.9427	CG	Target=Gypsy-11_SL-LTR:146-1017;Class=LTR/Gypsy	repeat
SL2.50ch01	39691312	39691402	91	21	0.59169	0.833761	-0.242071	-129.859	CHG	Target=Gypsy-11_SL-I:1-2879;Class=LTR/Gypsy	repeat
SL2.50ch01	40163680	40164924	1245	33	0.0224428	0.12677	-0.104328	-147.858	CHH	Target=Gypsy-11_SL-I:5143-6012;Class=LTR/Gypsy	repeat
SL2.50ch01	40163680	40164924	1245	33	0.0224428	0.12677	-0.104328	-147.858	CHH	Target=Gypsy-11_SL-LTR:755-1017;Class=LTR/Gypsy	repeat
SL2.50ch01	42980802	42980854	53	7	0.526038	0.907946	-0.381908	-35.1158	CHG	Target=Gypsy-11_SL-I:5136-6173;Class=LTR/Gypsy	repeat
SL2.50ch01	43340957	43341058	102	42	0.204571	0.0513855	0.153185	261.085	CHH	Target=GA-rich:6-180;Class=Low_complexity	repeat
SL2.50ch01	43340957	43341058	102	42	0.204571	0.0513855	0.153185	261.085	CHH	Target=GA-rich:1-199;Class=Low_complexity	repeat
SL2.50ch01	44543820	44543888	69	5	0.751496	0.14812	0.603376	33.78	CHG	Target=Gypsy-11_SL-LTR:69-851;Class=LTR/Gypsy	repeat
SL2.50ch01	44976556	44976640	85	14	0.700093	0.955752	-0.255659	-83.0302	CG	Target=Gypsy-11_SL-I:5143-6188;Class=LTR/Gypsy	repeat
SL2.50ch01	46675563	46675623	61	19	0.130844	0.0326104	0.0982338	86.1052	CHH	Target=Copia-4_SL-I:2520-2953;Class=LTR/Copia	repeat
SL2.50ch01	46903590	46903642	53	16	0.778803	0.938042	-0.15924	-78.5711	CG	Target=GYPSOL2_LTR:279-538;Class=LTR/Gypsy	repeat
SL2.50ch01	47643809	47643887	79	13	0.939355	0.725924	0.213431	64.8972	CG	Target=Gypsy-11_SL-LTR:1-1017;Class=LTR/Gypsy	repeat
SL2.50ch01	47724671	47724759	89	33	0.223766	0.0364159	0.18735	200.979	CHH	Target=Ogre-LE1_LTR:211-764;Class=LTR/Gypsy	repeat
SL2.50ch01	47724729	47724814	86	15	0.975426	0.878165	0.0972611	82.3516	CG	Target=Ogre-LE1_LTR:211-764;Class=LTR/Gypsy	repeat
SL2.50ch01	47724729	47724814	86	15	0.975426	0.878165	0.0972611	82.3516	CG	Target=Ogre-LE1_LTR:929-1128;Class=LTR/Gypsy	repeat
SL2.50ch01	48477350	48477400	51	19	0.949215	0.850201	0.0990132	85.7643	CG	Target=GYPSOL2_LTR:4-672;Class=LTR/Gypsy	repeat
SL2.50ch01	51312038	51312089	52	10	0.768684	0.946677	-0.177992	-54.0901	CG	Target=Gypsy-11_SL-I:1-5429;Class=LTR/Gypsy	repeat
SL2.50ch01	51315680	51315737	58	13	0.958272	0.834883	0.123389	59.5746	CG	Target=Gypsy-11_SL-LTR:1-1017;Class=LTR/Gypsy	repeat
SL2.50ch01	51710586	51710654	69	27	0.0103068	0.126375	-0.116068	-148.833	CHH	Target=Gypsy-11_SL-I:69-6187;Class=LTR/Gypsy	repeat
SL2.50ch01	51738194	51738245	52	20	0.95473	0.859885	0.094845	93.1287	CG	Target=Gypsy-11_SL-LTR:1-1017;Class=LTR/Gypsy	repeat
SL2.50ch01	54499214	54499325	112	26	0.794343	0.937948	-0.143605	-142.292	CG	Target=Gypsy-11_SL-LTR:107-1017;Class=LTR/Gypsy	repeat
SL2.50ch01	54633863	54633913	51	13	0.841376	0.93567	-0.0942943	-55.6226	CG	Target=Gypsy-11_SL-I:5143-6167;Class=LTR/Gypsy	repeat
SL2.50ch01	54965088	54965180	93	40	0.056203	0.163212	-0.107009	-219.818	CHH	Target=Ogre-LE1_LTR:1021-1223;Class=LTR/Gypsy	repeat
SL2.50ch01	54972142	54972203	62	18	0.0573252	0.154109	-0.096784	-98.4673	CHH	Target=Ogre-LE1_I-int:1-12262;Class=LTR/Gypsy	repeat
SL2.50ch01	55144912	55144963	52	9	0.941427	0.821352	0.120075	40.5787	CG	Target=Ogre-LE1_LTR:186-1222;Class=LTR/Gypsy	repeat
SL2.50ch01	56432198	56432249	52	5	0.735205	0.977649	-0.242445	-23.0669	CG	Target=Ogre-LE1_I-int:1-12262;Class=LTR/Gypsy	repeat
SL2.50ch01	57974000	57974058	59	13	0.664336	0.461796	0.202541	58.4501	CHG	Target=(CCGGA)n:2-170;Class=Simple_repeat	repeat
SL2.50ch01	59577127	59577182	56	16	0.944547	0.810619	0.133928	75.9554	CG	Target=Gypsy-11_SL-I:5140-6188;Class=LTR/Gypsy	repeat
SL2.50ch01	59912184	59912251	68	11	0.828996	0.672473	0.156523	45.6147	CHG	Target=Gypsy-11_SL-I:5141-6188;Class=LTR/Gypsy	repeat
SL2.50ch01	60281937	60282006	70	17	0.0177562	0.103516	-0.0857593	-90.8412	CHH	Target=LES0:1-609;Class=DNA/CMC-EnSpm	repeat
SL2.50ch01	60469605	60469665	61	12	0.841075	0.9736	-0.132525	-59.6886	CG	Target=GYLES1_I-int:1-4086;Class=LTR/Gypsy	repeat
SL2.50ch01	60626482	60626542	61	14	0.0713232	0.122227	-0.0509034	-55.7222	CHH	Target=(TATG)n:1-67;Class=Simple_repeat	repeat
SL2.50ch01	62618771	62618868	98	57	0.068562	0.193549	-0.124987	-293.644	CHH	Target=Copia-5_SL-I:1-4382;Class=LTR/Copia	repeat
SL2.50ch01	62755663	62755714	52	14	0.818396	0.945192	-0.126795	-69.8648	CG	Target=Gypsy-11_SL-I:5142-6187;Class=LTR/Gypsy	repeat
SL2.50ch01	62780006	62780091	86	26	0.0578977	0.164616	-0.106718	-140.152	CHH	Target=TORTL1:9355-9693;Class=LTR/Copia	repeat
SL2.50ch01	63520998	63521090	93	9	0.980311	0.826568	0.153743	47.906	CG	Target=Ogre-LE1_LTR:853-1034;Class=LTR/Gypsy	repeat
SL2.50ch01	65446705	65446764	60	13	0.0144226	0.0797682	-0.0653456	-59.6859	CHH	Target=(CATA)n:1-239;Class=Simple_repeat	repeat
SL2.50ch01	65614765	65614853	89	33	0.217771	0.108282	0.109488	145.264	CHH	Target=(TG)n:1-267;Class=Simple_repeat	repeat
SL2.50ch01	65807309	65807363	55	15	0.0160323	0.101895	-0.0858631	-71.9617	CHH	Target=TONT1_LE_LTR:1-1004;Class=LTR/Copia	repeat
SL2.50ch01	66586918	66587002	85	39	0.0815623	0.214579	-0.133017	-242.842	CHH	Target=(CGTG)n:1-167;Class=Simple_repeat	repeat
SL2.50ch01	66588397	66588483	87	31	0.0454772	0.139242	-0.0937651	-165.784	CHH	Target=Gypsy-11_SL-I:5143-6188;Class=LTR/Gypsy	repeat
SL2.50ch01	66930188	66930244	57	21	0.0534851	0.18833	-0.134845	-118.65	CHH	Target=(TA)n:1-121;Class=Simple_repeat	repeat
SL2.50ch01	67112925	67112977	53	17	0.963235	0.842526	0.120709	89.1092	CG	Target=Ogre-LE1_LTR:1-718;Class=LTR/Gypsy	repeat
SL2.50ch01	67128821	67128876	56	15	0.0104427	0.121092	-0.110649	-83.7294	CHH	Target=Gypsy-11_SL-I:5141-5618;Class=LTR/Gypsy	repeat
SL2.50ch01	67585210	67585280	71	20	0.826671	0.955488	-0.128816	-101.407	CG	Target=Copia-5_SL-I:1-4382;Class=LTR/Copia	repeat
SL2.50ch01	68578357	68578414	58	15	0.0820795	0.209336	-0.127256	-72.1659	CHH	Target=LES0:1-613;Class=DNA/CMC-EnSpm	repeat
SL2.50ch01	69301720	69301811	92	11	0.12159	0.48999	-0.3684	-63.5491	CHH	Target=SONATA2:1-253;Class=DNA/TcMar-Stowaway	repeat
SL2.50ch01	69769042	69769102	61	7	0.693515	0.9359	-0.242385	-33.828	CG	Target=Gypsy-11_SL-I:107-6188;Class=LTR/Gypsy	repeat
SL2.50ch01	70836545	70836598	54	18	0.923468	0.724673	0.198796	108.35	CG	Target=Gypsy-11_SL-I:5139-6188;Class=LTR/Gypsy	repeat
SL2.50ch01	72214196	72214248	53	11	0.65882	0.850939	-0.192119	-51.792	CHG	Target=Gypsy-11_SL-I:5143-5520;Class=LTR/Gypsy	repeat
SL2.50ch01	73486401	73486485	85	25	0.00694192	0.0687237	-0.0617818	-116.664	CHH	Target=Gypsy-11_SL-I:5143-5868;Class=LTR/Gypsy	repeat
SL2.50ch01	73875282	73875348	67	14	0.118177	0.239548	-0.121371	-64.8674	CHH	Target=SONATA1:7-237;Class=DNA/TcMar-Stowaway	repeat
SL2.50ch01	73885733	73885816	84	23	0.0235291	0.0980518	-0.0745227	-115.364	CHH	Target=TONT1_LE_LTR:445-548;Class=LTR/Copia	repeat
SL2.50ch01	74160256	74160318	63	19	0.0490534	0.127768	-0.0787147	-87.289	CHH	Target=Copia-5_SL-LTR:1-144;Class=LTR/Copia	repeat
SL2.50ch01	74800083	74800155	73	31	0.116496	0.232547	-0.116051	-140.938	CHH	Target=Ogre-LE1_I-int:1-8997;Class=LTR/Gypsy	repeat
SL2.50ch01	75307924	75307980	57	18	0.348893	0.137725	0.211168	104.752	CHH	Target=(TA)n:1-93;Class=Simple_repeat	repeat
SL2.50ch01	75600567	75600643	77	41	0.193296	0.072723	0.120573	218.389	CHH	Target=Copia-5_SL-I:1-4302;Class=LTR/Copia	repeat
SL2.50ch01	76486399	76486494	96	26	0.0693985	0.276107	-0.206709	-139.619	CHH	Target=Gypsy-11_SL-LTR:107-291;Class=LTR/Gypsy	repeat
SL2.50ch01	76525246	76525325	80	26	0.10665	0.231226	-0.124576	-137.237	CHH	Target=TORTL1:1-1113;Class=LTR/Copia	repeat
SL2.50ch01	76719640	76719722	83	35	0.274526	0.140896	0.133629	169.984	CHH	Target=Copia-5_SL-I:1117-4335;Class=LTR/Copia	repeat
SL2.50ch01	77208995	77209077	83	23	0.246499	0.415393	-0.168893	-123.759	CHH	Target=SONATA2:1-253;Class=DNA/TcMar-Stowaway	repeat
SL2.50ch01	77551487	77551565	79	23	0.170963	0.308474	-0.137511	-110.281	CHH	Target=Gypsy-11_SL-LTR:30-1017;Class=LTR/Gypsy	repeat
SL2.50ch01	78206373	78206431	59	18	0.383306	0.219541	0.163764	93.5706	CHH	Target=SINE_SO:2-124;Class=SINE	repeat
SL2.50ch01	78762629	78762716	88	18	0.15161	0.310023	-0.158413	-91.2703	CHH	Target=SONATA2:1-253;Class=DNA/TcMar-Stowaway	repeat
SL2.50ch01	78934702	78934762	61	13	0.377193	0.180982	0.196211	62.4889	CHH	Target=Copia-5_SL-LTR:1-144;Class=LTR/Copia	repeat
SL2.50ch01	79081785	79081835	51	17	0.502265	0.668495	-0.166229	-88.8745	CHH	Target=TONT1_LE_LTR:1-294;Class=LTR/Copia	repeat
SL2.50ch01	79188168	79188266	99	31	0.106581	0.264904	-0.158323	-168.64	CHH	Target=Gypsy-11_SL-I:5129-5864;Class=LTR/Gypsy	repeat
SL2.50ch01	80122679	80122770	92	25	0.207811	0.0783383	0.129473	135.283	CHH	Target=TONT1_LE_LTR:653-827;Class=LTR/Copia	repeat
SL2.50ch01	81168331	81168401	71	19	0.31448	0.467084	-0.152603	-90.3402	CHH	Target=SONATA2:6-253;Class=DNA/TcMar-Stowaway	repeat
SL2.50ch01	81177839	81177889	51	13	0.244867	0.379486	-0.134619	-62.3225	CHH	Target=Copia-3_SL-LTR:1-257;Class=LTR/Copia	repeat
SL2.50ch01	82111891	82112069	179	52	0.334049	0.159568	0.174481	294.072	CHH	Target=LES0:350-612;Class=DNA/CMC-EnSpm	repeat
SL2.50ch01	84043323	84043390	68	16	0.869023	0.691436	0.177587	78.1108	CHG	Target=Copia-5_SL-I:1-1734;Class=LTR/Copia	repeat
SL2.50ch01	84143021	84143100	80	19	0.0365394	0.245246	-0.208706	-94.0382	CHH	Target=Copia-2_SL-I:1-4071;Class=LTR/Copia	repeat
SL2.50ch01	84697757	84697831	75	15	0.17072	0.326468	-0.155748	-72.7141	CHH	Target=SONATA2:1-220;Class=DNA/TcMar-Stowaway	repeat
SL2.50ch01	85176142	85176221	80	26	0.0762163	0.169123	-0.0929069	-132.173	CHH	Target=Copia-2_SL-LTR:1-398;Class=LTR/Copia	repeat
SL2.50ch01	85302271	85302380	110	40	0.355677	0.180342	0.175334	257.026	CHH	Target=TORTL1:1-811;Class=LTR/Copia	repeat
SL2.50ch01	88123842	88123894	53	12	0.330726	0.157499	0.173227	62.2021	CHH	Target=TONT1_LE_LTR:746-1004;Class=LTR/Copia	repeat
SL2.50ch01	89031607	89031679	73	25	0.321905	0.166164	0.155741	119.723	CHH	Target=Copia-2_SL-I:1-4071;Class=LTR/Copia	repeat
SL2.50ch01	89931393	89931459	67	15	0.0652984	0.180675	-0.115377	-69.5491	CHH	Target=SINE_SO:6-185;Class=SINE	repeat
SL2.50ch01	90291886	90292024	139	42	0.170018	0.0694975	0.10052	179.75	CHH	Target=Ogre-LE1_I-int:1-12262;Class=LTR/Gypsy	repeat
SL2.50ch01	90293796	90293865	70	20	0.36254	0.108925	0.253615	97.6118	CHH	Target=Ogre-LE1_I-int:1-12262;Class=LTR/Gypsy	repeat
SL2.50ch01	90295551	90295604	54	15	0.032898	0.167749	-0.134851	-62.3659	CHH	Target=Ogre-LE1_I-int:1-12262;Class=LTR/Gypsy	repeat
SL2.50ch01	90296197	90296268	72	9	0.747554	0.918774	-0.17122	-40.4349	CHG	Target=Ogre-LE1_I-int:1-12262;Class=LTR/Gypsy	repeat
SL2.50ch01	93937412	93937482	71	32	0.0733712	0.260306	-0.186935	-183.258	CHH	Target=Ogre-LE1_I-int:1-12262;Class=LTR/Gypsy	repeat
SL2.50ch01	95001642	95001709	68	14	0.0464978	0.185682	-0.139184	-81.6599	CHH	Target=LES0:1-613;Class=DNA/CMC-EnSpm	repeat
SL2.50ch01	95697127	95697212	86	18	0.284955	0.141252	0.143703	94.3168	CHH	Target=SONATA2:1-253;Class=DNA/TcMar-Stowaway	repeat
SL2.50ch01	96185673	96185764	92	7	0.40565	0.707275	-0.301625	-30.4782	CHG	Target=Copia-5_SL-I:1-4382;Class=LTR/Copia	repeat
SL2.50ch01	96914395	96914445	51	12	0.307568	0.517089	-0.209522	-61.6535	CHH	Target=LES0:1-612;Class=DNA/CMC-EnSpm	repeat
SL2.50ch01	97805596	97805646	51	18	0.174861	0.329465	-0.154604	-87.9831	CHH	Target=LES0:1-613;Class=DNA/CMC-EnSpm	repeat
SL2.50ch01	98274760	98274820	61	18	0.729955	0.551546	0.178409	99.519	CHH	Target=Copia-3_SL-LTR:1-257;Class=LTR/Copia	repeat
SL2.50ch01	98309187	98309269	83	17	0.962025	0.854656	0.107369	76.5527	CG	Target=Gypsy-11_SL-I:1-6187;Class=LTR/Gypsy	repeat
SL2.50ch01	12835	12889	55	9	0.572454	0.360988	0.211466	46.5497	CHH	Solyc01g005000.2	promoter	Solyc01g005000.2	Glutamate decarboxylase (AHRD V1 ***- Q1I1D8_CITSI)%3B contains Interpro domain(s) IPR010107 Glutamate decarboxylase
SL2.50ch01	180959	181016	58	21	0.506619	0.675987	-0.169367	-104.615	CHH	Solyc01g005230.2	promoter	Solyc01g005230.2	S-adenosyl-L-methionine salicylic acid carboxyl methyltransferase (AHRD V1 **** A7XZE9_9MAGN)%3B contains Interpro domain(s) IPR005299 SAM dependent carboxyl methyltransferase
SL2.50ch01	587765	587819	55	13	0.210566	0.0938487	0.116717	63.141	CHH	Solyc01g005890.1	promoter	Solyc01g005890.1	-//-
SL2.50ch01	865034	865096	63	14	0.174085	0.339502	-0.165417	-72.8622	CHH	Solyc01g006250.1	promoter	Solyc01g006250.1	%3B contains Interpro domain(s) IPR001810 Cyclin-like F-box
SL2.50ch01	1728255	1728308	54	10	0.093667	0.24102	-0.147353	-46.6373	CHH	Solyc01g007160.2	promoter	Solyc01g007160.2	N-acetyltransferase ESCO1 (AHRD V1 **-- B6TTW6_MAIZE)%3B contains Interpro domain(s) IPR001126 DNA-repair protein%2C UmuC-like
SL2.50ch01	2374467	2374522	56	13	0.121563	0.236434	-0.114872	-54.8651	CHH	Solyc01g008240.2	promoter	Solyc01g008240.2	Solute carrier family 2%2C facilitated glucose transporter member 3 (AHRD V1 ***- GTR3_BOVIN)%3B contains Interpro domain(s) IPR003663 Sugar/inositol transporter
SL2.50ch01	2637781	2637863	83	35	0.131877	0.0503905	0.0814861	182.462	CHH	Solyc01g008530.2	promoter	Solyc01g008530.2	Cinnamoyl CoA reductase-like protein (AHRD V1 ***- B9HNY0_POPTR)%3B contains Interpro domain(s) IPR016040 NAD(P)-binding domain
SL2.50ch01	3249539	3249591	53	17	0.152554	0.0467097	0.105844	87.4232	CHH	Solyc01g009220.2	promoter	Solyc01g009220.2	Restricted tev movement 2 (AHRD V1 *--- D5K205_ARATH)%3B contains Interpro domain(s) IPR008978 HSP20-like chaperone
SL2.50ch01	4051211	4051327	117	34	0.356693	0.538118	-0.181425	-202.36	CHH	Solyc01g009730.1	promoter	Solyc01g009730.1	Unknow protein (AHRD V1 *-*- Q5W7C9_ORYSJ)%3B contains Interpro domain(s) IPR010399 Tify
SL2.50ch01	5588624	5588689	66	24	0.0656486	0.198958	-0.133309	-138.574	CHH	Solyc01g010580.2	promoter	Solyc01g010580.2	Ribosomal protein (AHRD V1 ***- B3TM27_ELAGV)%3B contains Interpro domain(s) IPR002942 RNA-binding S4 IPR018079 Ribosomal protein S4%2C conserved site IPR001912 Ribosomal protein S4
SL2.50ch01	8677328	8677382	55	23	0.245362	0.113836	0.131527	112.963	CHH	Solyc01g011340.2	promoter	Solyc01g011340.2	Serine/threonine-protein phosphatase (AHRD V1 **** Q6VUQ5_SOLLC)%3B contains Interpro domain(s) IPR006186 Serine/threonine-specific protein phosphatase and bis(5-nucleosyl)-tetraphosphatase
SL2.50ch01	14563025	14563092	68	14	0.0467652	0.158022	-0.111257	-69.1047	CHH	Solyc01g014710.1	promoter	Solyc01g014710.1	%3B contains Interpro domain(s) IPR012876 Protein of unknown function DUF1677%2C plant
SL2.50ch01	16811119	16811207	89	31	0.129479	0.261321	-0.131842	-170.458	CHH	Solyc01g015110.1	promoter	Solyc01g015110.1	Ulp1 protease family C-terminal catalytic domain containing protein (AHRD V1 *-*- Q60D46_SOLDE)
SL2.50ch01	23059722	23059802	81	38	0.342064	0.135567	0.206496	230.393	CHH	Solyc01g016950.1	promoter	Solyc01g016950.1	Transposon Ty1-PL Gag-Pol polyprotein (AHRD V1 ***- YP11B_YEAST)%3B contains Interpro domain(s) IPR001584 Integrase%2C catalytic core
SL2.50ch01	25437871	25437926	56	10	0.902761	0.723734	0.179027	50.5909	CHG	Solyc01g017800.1	promoter	Solyc01g017800.1	-//-
SL2.50ch01	30102967	30103021	55	13	0.257822	0.0973643	0.160457	61.1227	CHH	Solyc01g020410.1	promoter	Solyc01g020410.1	-//-
SL2.50ch01	32945210	32945266	57	23	0.0640784	0.158184	-0.0941053	-109.136	CHH	Solyc01g022750.2	promoter	Solyc01g022750.2	NADH dehydrogenase (AHRD V1 **** B5G1U3_TAEGU)%3B contains Interpro domain(s) IPR008011 Complex 1 LYR protein
SL2.50ch01	32945210	32945266	57	23	0.0640784	0.158184	-0.0941053	-109.136	CHH	Solyc01g022770.1	promoter	Solyc01g022770.1	-//-
SL2.50ch01	39130625	39130696	72	28	0.025265	0.0992246	-0.0739595	-134.514	CHH	Solyc01g028980.1	promoter	Solyc01g028980.1	-//-
SL2.50ch01	39472613	39472684	72	16	0.961022	0.824302	0.13672	72.9427	CG	Solyc01g028960.1	promoter	Solyc01g028960.1	-//-
SL2.50ch01	43338466	43338598	133	41	0.142849	0.249743	-0.106894	-196.991	CHH	Solyc01g044370.1	promoter	Solyc01g044370.1	MOSC domain containing protein (AHRD V1 ***- A4XSM1_PSEMY)%3B contains Interpro domain(s) IPR005303 MOSC%2C N-terminal beta barrel
SL2.50ch01	43338466	43338598	133	41	0.142849	0.249743	-0.106894	-196.991	CHH	Solyc01g044380.1	promoter	Solyc01g044380.1	-//-
SL2.50ch01	44102624	44102675	52	9	0.76774	0.898692	-0.130952	-38.6485	CHG	Solyc01g044470.1	promoter	Solyc01g044470.1	-//-
SL2.50ch01	59431969	59432025	57	19	0.116882	0.235133	-0.118251	-90.7464	CHH	Solyc01g057170.2	promoter	Solyc01g057170.2	-//-
SL2.50ch01	60928759	60928809	51	12	0.29063	0.482057	-0.191427	-62.7992	CHH	Solyc01g057440.2	promoter	Solyc01g057440.2	-//-
SL2.50ch01	62780006	62780091	86	26	0.0578977	0.164616	-0.106718	-140.152	CHH	Solyc01g057590.1	promoter	Solyc01g057590.1	-//-
SL2.50ch01	65003552	65003659	108	45	0.903301	0.779139	0.124162	240.705	CHG	Solyc01g058070.1	promoter	Solyc01g058070.1	-//-
SL2.50ch01	68578357	68578414	58	15	0.0820795	0.209336	-0.127256	-72.1659	CHH	Solyc01g059830.2	promoter	Solyc01g059830.2	Enoyl-CoA hydratase (AHRD V1 ***- C1K4P1_ELAOL)%3B contains Interpro domain(s) IPR001753 Crotonase%2C core
SL2.50ch01	71932339	71932395	57	16	0.366551	0.172489	0.194063	76.2845	CHH	Solyc01g065570.2	promoter	Solyc01g065570.2	Chaperone protein dnaJ 49 (AHRD V1 *-*- B6TUY9_MAIZE)%3B contains Interpro domain(s) IPR001623 Heat shock protein DnaJ%2C N-terminal
SL2.50ch01	71932457	71932515	59	20	0.115072	0.289273	-0.174201	-114.444	CHH	Solyc01g065570.2	promoter	Solyc01g065570.2	Chaperone protein dnaJ 49 (AHRD V1 *-*- B6TUY9_MAIZE)%3B contains Interpro domain(s) IPR001623 Heat shock protein DnaJ%2C N-terminal
SL2.50ch01	72407199	72407259	61	14	0.76564	0.92549	-0.15985	-63.6594	CG	Solyc01g065790.1	promoter	Solyc01g065790.1	-//-
SL2.50ch01	72407199	72407259	61	14	0.76564	0.92549	-0.15985	-63.6594	CG	Solyc01g065770.1	promoter	Solyc01g065770.1	NADH-quinone oxidoreductase subunit D (AHRD V1 ***- C4YU74_9RICK)%3B contains Interpro domain(s) IPR001135 NADH-quinone oxidoreductase%2C subunit D
SL2.50ch01	72407199	72407259	61	14	0.76564	0.92549	-0.15985	-63.6594	CG	Solyc01g065800.1	promoter	Solyc01g065800.1	gnl|BL_ORD_ID|267195 sp|Q36450|NDUS2_NICSY NADH dehydrogenase [ubiquinone] iron-sulfur protein 2 OS=Nicotiana sylvestris OX=4096 GN=NAD7 PE=2 SV=1//5.71095e-09
SL2.50ch01	73959789	73959849	61	23	0.134951	0.25616	-0.121209	-120.149	CHH	Solyc01g066310.2	promoter	Solyc01g066310.2	Acyl-CoA dehydrogenase (AHRD V1 *-** A6F634_9ALTE)%3B contains Interpro domain(s) IPR009100 Acyl-CoA dehydrogenase/oxidase%2C middle and N-terminal
SL2.50ch01	75054237	75054287	51	14	0.0604816	0.179557	-0.119075	-71.1614	CHH	Solyc01g066840.2	promoter	Solyc01g066840.2	40S ribosomal protein S21 (AHRD V1 ***- D7M5J1_ARALY)%3B contains Interpro domain(s) IPR001931 Ribosomal protein S21e
SL2.50ch01	76206991	76207080	90	29	0.138998	0.271418	-0.13242	-156.373	CHH	Solyc01g067490.2	promoter	Solyc01g067490.2	Anaphase-promoting complex subunit 7 (AHRD V1 **-- C0H9K6_SALSA)%3B contains Interpro domain(s) IPR011990 Tetratricopeptide-like helical
SL2.50ch01	76207190	76207267	78	18	0.188248	0.353096	-0.164848	-92.8318	CHH	Solyc01g067490.2	promoter	Solyc01g067490.2	Anaphase-promoting complex subunit 7 (AHRD V1 **-- C0H9K6_SALSA)%3B contains Interpro domain(s) IPR011990 Tetratricopeptide-like helical
SL2.50ch01	76438965	76439080	116	38	0.495264	0.646473	-0.151209	-193.271	CHH	Solyc01g067600.2	promoter	Solyc01g067600.2	CW-type Zinc Finger family protein expressed (AHRD V1 *-*- Q10LI9_ORYSJ)%3B contains Interpro domain(s) IPR011124 Zinc finger%2C CW-type
SL2.50ch01	77242308	77242365	58	18	0.0230319	0.0860774	-0.0630455	-79.6226	CHH	Solyc01g068130.2	promoter	Solyc01g068130.2	Os05g0272200 protein (Fragment) (AHRD V1 *-*- Q0DJJ5_ORYSJ)
SL2.50ch01	77247646	77247736	91	27	0.298279	0.450813	-0.152534	-133.422	CHH	Solyc01g068140.2	promoter	Solyc01g068140.2	10-deacetylbaccatin III-10-O-acetyl transferase-like (AHRD V1 **-* Q9FTH0_ORYSJ)%3B contains Interpro domain(s) IPR003480 Transferase
SL2.50ch01	77551487	77551565	79	23	0.170963	0.308474	-0.137511	-110.281	CHH	Solyc01g068330.2	promoter	Solyc01g068330.2	Cell division protease ftsH homolog (AHRD V1 *--- FTSH_ODOSI)%3B contains Interpro domain(s) IPR003959 ATPase%2C AAA-type%2C core
SL2.50ch01	77786663	77786722	60	14	0.123366	0.351537	-0.22817	-75.5806	CHH	Solyc01g068580.2	promoter	Solyc01g068580.2	C9orf78 (AHRD V1 **-- C3KGZ0_ANOFI)%3B contains Interpro domain(s) IPR010756 Hepatocellular carcinoma-associated antigen 59
SL2.50ch01	78385892	78385959	68	22	0.299458	0.166924	0.132534	102.543	CHH	Solyc01g079310.2	promoter	Solyc01g079310.2	%3B contains Interpro domain(s) IPR019020 Cytochrome c-552/DMSO reductase-like%2C haem-binding domain
SL2.50ch01	78513640	78513695	56	19	0.209075	0.353658	-0.144583	-98.3044	CHH	Solyc01g079450.2	promoter	Solyc01g079450.2	Peptidase S9 prolyl oligopeptidase active site domain protein (AHRD V1 ***- B4SK00_STRM5)%3B contains Interpro domain(s) IPR001375 Peptidase S9%2C prolyl oligopeptidase active site region
SL2.50ch01	78762629	78762716	88	18	0.15161	0.310023	-0.158413	-91.2703	CHH	Solyc01g079640.2	promoter	Solyc01g079640.2	-//-
SL2.50ch01	78934702	78934762	61	13	0.377193	0.180982	0.196211	62.4889	CHH	Solyc01g079800.2	promoter	Solyc01g079800.2	ATP-dependent RNA helicase (AHRD V1 ***- A0YWB9_LYNSP)%3B contains Interpro domain(s) IPR011545 DNA/RNA helicase%2C DEAD/DEAH box type%2C N-terminal
SL2.50ch01	79081785	79081835	51	17	0.502265	0.668495	-0.166229	-88.8745	CHH	Solyc01g079920.2	promoter	Solyc01g079920.2	Xylanase inhibitor (Fragment) (AHRD V1 **-- Q53IQ4_WHEAT)%3B contains Interpro domain(s) IPR001461 Peptidase A1
SL2.50ch01	79930415	79930465	51	19	0.114845	0.222979	-0.108134	-88.1827	CHH	Solyc01g080690.2	promoter	Solyc01g080690.2	Transcription initiation factor TFIID subunit 5 (AHRD V1 *--* TAF5_SCHPO)%3B contains Interpro domain(s) IPR017986 WD40 repeat%2C region
SL2.50ch01	79946281	79946354	74	25	0.071564	0.169742	-0.0981781	-113.053	CHH	Solyc01g080700.2	promoter	Solyc01g080700.2	Inosine-uridine preferring nucleoside hydrolase family protein (AHRD V1 **** D7LYI5_ARALY)%3B contains Interpro domain(s) IPR001910 Inosine/uridine-preferring nucleoside hydrolase
SL2.50ch01	80122679	80122770	92	25	0.207811	0.0783383	0.129473	135.283	CHH	Solyc01g080830.2	promoter	Solyc01g080830.2	cDNA clone J023109D15 full insert sequence (AHRD V1 ***- B7EQP2_ORYSJ)%3B contains Interpro domain(s) IPR004038 Ribosomal protein L7Ae/L30e/S12e/Gadd45
SL2.50ch01	80151337	80151494	158	39	0.0115912	0.0676798	-0.0560885	-179.309	CHH	Solyc01g080850.2	promoter	Solyc01g080850.2	Protein transport protein SEC23 (AHRD V1 ***- C5MDU5_CANTT)%3B contains Interpro domain(s) IPR006900 Sec23/Sec24 helical region
SL2.50ch01	80591470	80591524	55	17	0.285565	0.426332	-0.140767	-73.2317	CHH	Solyc01g081370.2	promoter	Solyc01g081370.2	Aspartic proteinase nepenthesin I (AHRD V1 **-- A9ZMF9_NEPAL)%3B contains Interpro domain(s) IPR001461 Peptidase A1
SL2.50ch01	80707935	80707993	59	15	0.0426925	0.128595	-0.0859025	-71.6747	CHH	Solyc01g081510.2	promoter	Solyc01g081510.2	3-hydroxyisobutyrate dehydrogenase (AHRD V1 ***- D8MAS0_BLAHO)%3B contains Interpro domain(s) IPR015815 3-hydroxyacid dehydrogenase/reductase
SL2.50ch01	81186283	81186373	91	25	0.367681	0.55122	-0.183539	-121.789	CHH	Solyc01g073850.1	promoter	Solyc01g073850.1	DC1 domain containing protein (AHRD V1 **-- A8CCN1_TOBAC)%3B contains Interpro domain(s) IPR011424 C1-like
SL2.50ch01	82576762	82576843	82	40	0.153993	0.0253466	0.128647	234.845	CHH	Solyc01g087620.2	promoter	Solyc01g087620.2	gnl|BL_ORD_ID|493333 sp|Q9FGZ9|UBL5_ARATH Ubiquitin-like protein 5 OS=Arabidopsis thaliana OX=3702 GN=UBL5 PE=3 SV=1//1.40503e-43
SL2.50ch01	82576762	82576843	82	40	0.153993	0.0253466	0.128647	234.845	CHH	Solyc01g087610.2	promoter	Solyc01g087610.2	Alpha-N-acetylglucosaminidase (AHRD V1 **** Q9ZR45_TOBAC)%3B contains Interpro domain(s) IPR007781 Alpha-N-acetylglucosaminidase
SL2.50ch01	82819021	82819086	66	16	0.124111	0.258752	-0.134641	-75.5505	CHH	Solyc01g087970.2	promoter	Solyc01g087970.2	Serine carboxypeptidase 1 (AHRD V1 **** B6SW38_MAIZE)%3B contains Interpro domain(s) IPR001563 Peptidase S10%2C serine carboxypeptidase
SL2.50ch01	83564667	83564718	52	15	0.242042	0.403425	-0.161383	-74.0181	CHH	Solyc01g088840.1	promoter	Solyc01g088840.1	-//-
SL2.50ch01	83687283	83687365	83	13	0.169501	0.322906	-0.153405	-62.2123	CHH	Solyc01g089970.2	promoter	Solyc01g089970.2	Nucleoside diphosphate kinase (AHRD V1 ***- Q3Y5A4_SOLCH)%3B contains Interpro domain(s) IPR001564 Nucleoside diphosphate kinase%2C core
SL2.50ch01	83751273	83751323	51	15	0.176084	0.314787	-0.138703	-68.7338	CHH	Solyc01g090090.1	promoter	Solyc01g090090.1	-//-
SL2.50ch01	84417442	84417602	161	44	0.378908	0.574165	-0.195256	-241.837	CHH	Solyc01g090760.2	promoter	Solyc01g090760.2	GATA transcription factor 9 (AHRD V1 *-*- B6STZ1_MAIZE)%3B contains Interpro domain(s) IPR016679 Transcription factor%2C GATA%2C plant
SL2.50ch01	85024430	85024501	72	23	0.115562	0.277341	-0.16178	-118.557	CHH	Solyc01g091390.2	promoter	Solyc01g091390.2	-//-
SL2.50ch01	85342366	85342421	56	16	0.332831	0.203088	0.129743	74.5108	CHH	Solyc01g091760.2	promoter	Solyc01g091760.2	Ethylene responsive transcription factor 2a (AHRD V1 *-*- C0J9I7_9ROSA)%3B contains Interpro domain(s) IPR001471 Pathogenesis-related transcriptional factor and ERF%2C DNA-binding
SL2.50ch01	85611231	85611291	61	17	0.0360604	0.133536	-0.0974752	-84.984	CHH	Solyc01g094030.2	promoter	Solyc01g094030.2	Syt1 synaptotagmin Ca2+-dependent lipid-binding protein putati (IC) (AHRD V1 *--* Q01EW7_OSTTA)%3B contains Interpro domain(s) IPR018029 C2 membrane targeting protein
SL2.50ch01	85663284	85663349	66	16	0.192653	0.321268	-0.128616	-71.2799	CHH	Solyc01g094080.2	promoter	Solyc01g094080.2	Cytochrome P450
SL2.50ch01	85670757	85670851	95	39	0.0432914	0.150079	-0.106788	-197.497	CHH	Solyc01g094090.2	promoter	Solyc01g094090.2	Enoyl-CoA-hydratase (AHRD V1 ***- Q9SE41_AVIMR)%3B contains Interpro domain(s) IPR001753 Crotonase%2C core
SL2.50ch01	85671191	85671293	103	45	0.253522	0.0844418	0.169081	259.097	CHH	Solyc01g094090.2	promoter	Solyc01g094090.2	Enoyl-CoA-hydratase (AHRD V1 ***- Q9SE41_AVIMR)%3B contains Interpro domain(s) IPR001753 Crotonase%2C core
SL2.50ch01	85854234	85854328	95	27	0.0799105	0.37531	-0.2954	-162.904	CHH	Solyc01g094340.2	promoter	Solyc01g094340.2	Acetyl-coenzyme A carboxylase carboxyl transferase subunit alpha (AHRD V1 *-*- A0YRC5_LYNSP)%3B contains Interpro domain(s) IPR001095 Acetyl-CoA carboxylase%2C alpha subunit
SL2.50ch01	85877425	85877506	82	34	0.0189738	0.152326	-0.133352	-184.737	CHH	Solyc01g094360.2	promoter	Solyc01g094360.2	MYB transcription factor (AHRD V1 *-** Q6R098_ARATH)%3B contains Interpro domain(s) IPR015495 Myb transcription factor
SL2.50ch01	87011758	87011842	85	28	0.184689	0.0535192	0.131169	148.242	CHH	Solyc01g095880.1	promoter	Solyc01g095880.1	B3 domain-containing protein At2g31720 (AHRD V1 ***- Y2172_ARATH)%3B contains Interpro domain(s) IPR003340 Transcriptional factor B3
SL2.50ch01	87386888	87389071	2184	15	0.349984	0.521123	-0.171139	-55.6687	CHH	Solyc01g096300.2	promoter	Solyc01g096300.2	Cysteine-type endopeptidase/ ubiquitin thiolesterase (AHRD V1 **-- B6TDL6_MAIZE)
SL2.50ch01	87386888	87389071	2184	15	0.349984	0.521123	-0.171139	-55.6687	CHH	Solyc01g096310.1	promoter	Solyc01g096310.1	-//-
SL2.50ch01	88123842	88123894	53	12	0.330726	0.157499	0.173227	62.2021	CHH	Solyc01g097190.2	promoter	Solyc01g097190.2	Ankyrin repeat protein-like (AHRD V1 ***- Q6K268_ORYSJ)%3B contains Interpro domain(s) IPR002110 Ankyrin
SL2.50ch01	88568826	88568889	64	21	0.0443469	0.204536	-0.160189	-115.1	CHH	Solyc01g097870.2	promoter	Solyc01g097870.2	40S ribosomal protein S24 (AHRD V1 ***- C6TAW2_SOYBN)%3B contains Interpro domain(s) IPR001976 Ribosomal protein S24e
SL2.50ch01	88856273	88856328	56	21	0.190486	0.09549	0.0949959	102.124	CHH	Solyc01g098280.2	promoter	Solyc01g098280.2	Heat shock protein DnaJ (AHRD V1 *-*- A2Q3G0_MEDTR)
SL2.50ch01	89227927	89227978	52	10	0.121324	0.281705	-0.160381	-51.5467	CHH	Solyc01g098820.2	promoter	Solyc01g098820.2	Phototropic-responsive NPH3 family protein (AHRD V1 **-- D7KEU3_ARALY)%3B contains Interpro domain(s) IPR004249 NPH3
SL2.50ch01	89246675	89246773	99	18	0.0634604	0.203241	-0.13978	-103.05	CHH	Solyc01g098850.2	promoter	Solyc01g098850.2	Short-chain dehydrogenase/reductase family protein (AHRD V1 ***- D7L3S3_ARALY)%3B contains Interpro domain(s) IPR002347 Glucose/ribitol dehydrogenase
SL2.50ch01	89246675	89246773	99	18	0.0634604	0.203241	-0.13978	-103.05	CHH	Solyc01g098870.2	promoter	Solyc01g098870.2	Nucleolar GTPase (AHRD V1 *-*- A6YTC8_CUCME)
SL2.50ch01	89529337	89529393	57	17	0.146252	0.288093	-0.141841	-81.7532	CHH	Solyc01g099230.2	promoter	Solyc01g099230.2	Zinc finger protein VAR3%2C chloroplastic (AHRD V1 *--- VAR3_ARATH)%3B contains Interpro domain(s) IPR001876 Zinc finger%2C RanBP2-type
SL2.50ch01	89602541	89602598	58	18	0.554411	0.379456	0.174955	92.8865	CHH	Solyc01g099310.2	promoter	Solyc01g099310.2	RNA polymerase II holoenzyme cyclin-like subunit (AHRD V1 *-** SSN8_GIBMO)%3B contains Interpro domain(s) IPR015432 Cyclin H
SL2.50ch01	89837100	89837157	58	18	0.378192	0.225644	0.152548	81.2346	CHH	Solyc01g099660.2	promoter	Solyc01g099660.2	Heat shock protein (AHRD V1 ***- Q84KP8_CYAME)%3B contains Interpro domain(s) IPR013126 Heat shock protein 70
SL2.50ch01	89919960	89920031	72	22	0.00730344	0.0705834	-0.06328	-119.128	CHH	Solyc01g099780.2	promoter	Solyc01g099780.2	Translationally-controlled tumor protein homolog (AHRD V1 ***- B5XDL0_SALSA)%3B contains Interpro domain(s) IPR001983 Translationally controlled tumour-associated TCTP
SL2.50ch01	90016706	90016772	67	14	0.121112	0.253444	-0.132332	-64.5295	CHH	Solyc01g099890.2	promoter	Solyc01g099890.2	Malignant T cell amplified sequence 1 (AHRD V1 **-- D0FH72_BRABE)%3B contains Interpro domain(s) IPR016437 Translation machinery-associated RNA binding protein%2C predicted
SL2.50ch01	90017259	90017350	92	24	0.0294253	0.102587	-0.0731618	-113.55	CHH	Solyc01g099890.2	promoter	Solyc01g099890.2	Malignant T cell amplified sequence 1 (AHRD V1 **-- D0FH72_BRABE)%3B contains Interpro domain(s) IPR016437 Translation machinery-associated RNA binding protein%2C predicted
SL2.50ch01	90186634	90186702	69	24	0.219756	0.353562	-0.133806	-113.185	CHH	Solyc01g100100.2	promoter	Solyc01g100100.2	RING finger protein (AHRD V1 *-*- B8M8P5_TALSN)%3B contains Interpro domain(s) IPR001841 Zinc finger%2C RING-type
SL2.50ch01	90844547	90844625	79	21	0.555836	0.37857	0.177266	110.867	CHH	Solyc01g100960.2	promoter	Solyc01g100960.2	Glucose-6-phosphate 1-dehydrogenase (AHRD V1 ***- B9RFN8_RICCO)%3B contains Interpro domain(s) IPR001282 Glucose-6-phosphate dehydrogenase
SL2.50ch01	91236406	91236466	61	16	0.537383	0.385053	0.152331	73.8301	CHH	Solyc01g102410.2	promoter	Solyc01g102410.2	Glutaminyl-tRNA synthetase (AHRD V1 ***- A8BEZ0_GIALA)%3B contains Interpro domain(s) IPR004526 Glutamyl-tRNA synthetase%2C class Ic%2C archaeal/eukaryotic cytosolic
SL2.50ch01	91344078	91344185	108	41	0.12114	0.275352	-0.154212	-265.263	CHH	Solyc01g102550.2	promoter	Solyc01g102550.2	Nucleoporin-like protein (AHRD V1 *-*- Q6YWF9_ORYSJ)
SL2.50ch01	91353382	91353436	55	23	0.152151	0.286045	-0.133894	-100.597	CHH	Solyc01g102570.2	promoter	Solyc01g102570.2	Eukaryotic translation initiation factor 3 subunit 8-like protein (AHRD V1 ***- Q9LIL2_ARATH)%3B contains Interpro domain(s) IPR008905 Eukaryotic translation initiation factor 3 subunit 8%2C N-terminal
SL2.50ch01	91474692	91474776	85	20	0.0253261	0.123265	-0.0979392	-110.155	CHH	Solyc01g102740.2	promoter	Solyc01g102740.2	NAC domain protein IPR003441 (AHRD V1 *-*- B9GVP9_POPTR)%3B contains Interpro domain(s) IPR003441 No apical meristem (NAM) protein
SL2.50ch01	91565612	91565687	76	24	0.430207	0.59478	-0.164573	-119.796	CHH	Solyc01g102880.1	promoter	Solyc01g102880.1	Tir-nbs-lrr%2C resistance protein
SL2.50ch01	91688259	91688320	62	22	0.577313	0.434583	0.14273	100.592	CHH	Solyc01g103020.2	promoter	Solyc01g103020.2	Survival of motor neuron-related-splicing factor 30 (AHRD V1 ***- C1BW46_ESOLU)%3B contains Interpro domain(s) IPR018351 Tudor subgroup
SL2.50ch01	91701942	91702034	93	22	0.443841	0.611904	-0.168062	-106.641	CHH	Solyc01g103030.2	promoter	Solyc01g103030.2	Nitrate transporter (AHRD V1 **** Q7XAK5_PRUPE)%3B contains Interpro domain(s) IPR000109 TGF-beta receptor%2C type I/II extracellular region
SL2.50ch01	92324006	92324060	55	17	0.108919	0.322191	-0.213272	-88.2437	CHH	Solyc01g103800.2	promoter	Solyc01g103800.2	40S ribosomal protein S12 (AHRD V1 ***- A9P9K3_POPTR)%3B contains Interpro domain(s) IPR000530 Ribosomal protein S12e
SL2.50ch01	93283521	93283576	56	11	0.144586	0.329097	-0.184511	-56.7838	CHH	Solyc01g104960.1	promoter	Solyc01g104960.1	-//-
SL2.50ch01	93982774	93982846	73	22	0.389315	0.541914	-0.152599	-99.3934	CHH	Solyc01g105990.2	promoter	Solyc01g105990.2	Os01g0107900 protein (Fragment) (AHRD V1 *-*- Q0JRC9_ORYSJ)
SL2.50ch01	94034835	94034887	53	14	0.0970478	0.214035	-0.116987	-65.0593	CHH	Solyc01g106050.2	promoter	Solyc01g106050.2	Dynamin-2 (AHRD V1 ***- D0MQ53_PHYIN)%3B contains Interpro domain(s) IPR000375 Dynamin central region
SL2.50ch01	94152648	94152714	67	29	0.178452	0.0658724	0.112579	165.813	CHH	Solyc01g106200.1	promoter	Solyc01g106200.1	Oligopeptide transporter 4 (AHRD V1 ***- B6U8Q5_MAIZE)%3B contains Interpro domain(s) IPR004813 Oligopeptide transporter OPT superfamily
SL2.50ch01	94155895	94155945	51	20	0.299681	0.442265	-0.142584	-95.8171	CHH	Solyc01g106210.2	promoter	Solyc01g106210.2	Chaperone DnaK (AHRD V1 ***- A2Q199_MEDTR)%3B contains Interpro domain(s) IPR012725 Chaperone DnaK
SL2.50ch01	94247222	94247272	51	12	0.148056	0.275859	-0.127803	-53.6893	CHH	Solyc01g106320.2	promoter	Solyc01g106320.2	Octicosapeptide/Phox/Bem1p domain-containing protein (AHRD V1 *--- D7MPG4_ARALY)%3B contains Interpro domain(s) IPR000270 Octicosapeptide/Phox/Bem1p
SL2.50ch01	94595118	94595185	68	17	0.442102	0.611824	-0.169721	-78.6666	CHH	Solyc01g106880.2	promoter	Solyc01g106880.2	Ribosomal RNA small subunit methyltransferase E (AHRD V1 ***- C6WZC1_FLAB3)%3B contains Interpro domain(s) IPR006700 Ribosomal RNA small subunit methyltransferase E
SL2.50ch01	94740623	94740734	112	29	0.328793	0.470095	-0.141302	-134.418	CHH	Solyc01g107120.2	promoter	Solyc01g107120.2	Legume lectin beta domain (AHRD V1 *-*- A2Q3C0_MEDTR)%3B contains Interpro domain(s) IPR010341 Protein of unknown function DUF936%2C plant
SL2.50ch01	94773206	94773290	85	29	0.654435	0.498001	0.156434	141.59	CHH	Solyc01g107160.2	promoter	Solyc01g107160.2	Mitotic checkpoint protein BUB3 (AHRD V1 **-- B6UH61_MAIZE)%3B contains Interpro domain(s) IPR020472 G-protein beta WD-40 repeat%2C region
SL2.50ch01	95027126	95027203	78	18	0.075625	0.20695	-0.131325	-99.2146	CHH	Solyc01g107510.2	promoter	Solyc01g107510.2	DNA polymerase IV (AHRD V1 **** C1GRH3_PARBA)%3B contains Interpro domain(s) IPR012112 DNA repair protein%2C Rev1
SL2.50ch01	95027126	95027203	78	18	0.075625	0.20695	-0.131325	-99.2146	CHH	Solyc01g107500.2	promoter	Solyc01g107500.2	-//-
SL2.50ch01	95109916	95110065	150	47	0.294059	0.432074	-0.138015	-206.37	CHH	Solyc01g107620.2	promoter	Solyc01g107620.2	Reticulon family protein (AHRD V1 ***- D7L3K1_ARALY)%3B contains Interpro domain(s) IPR003388 Reticulon
SL2.50ch01	95298355	95298520	166	56	0.200155	0.395426	-0.19527	-288.998	CHH	Solyc01g107910.2	promoter	Solyc01g107910.2	Caffeoyl CoA 3-O-methyltransferase (AHRD V1 **** Q5I2D1_9ROSI)%3B contains Interpro domain(s) IPR002935 O-methyltransferase%2C family 3
SL2.50ch01	95407437	95407517	81	32	0.469045	0.648104	-0.179059	-182.789	CHH	Solyc01g108030.2	promoter	Solyc01g108030.2	Methylcrotonoyl-CoA carboxylase beta subunit (AHRD V1 **** D4XQJ0_ACIHA)%3B contains Interpro domain(s) IPR000022 Carboxyl transferase
SL2.50ch01	95671819	95671896	78	20	0.223693	0.413689	-0.189997	-116.474	CHH	Solyc01g108320.2	promoter	Solyc01g108320.2	Peroxidase (AHRD V1 ***- Q43004_ORYSJ)%3B contains Interpro domain(s) IPR002016 Haem peroxidase%2C plant/fungal/bacterial
SL2.50ch01	95696500	95696560	61	21	0.18971	0.345593	-0.155883	-117.815	CHH	Solyc01g108360.2	promoter	Solyc01g108360.2	Copper ion binding protein (AHRD V1 **-- B6TG98_MAIZE)%3B contains Interpro domain(s) IPR008972 Cupredoxin
SL2.50ch01	95697127	95697212	86	18	0.284955	0.141252	0.143703	94.3168	CHH	Solyc01g108360.2	promoter	Solyc01g108360.2	Copper ion binding protein (AHRD V1 **-- B6TG98_MAIZE)%3B contains Interpro domain(s) IPR008972 Cupredoxin
SL2.50ch01	95972965	95973037	73	9	0.286624	0.0882109	0.198414	40.0733	CHH	Solyc01g108780.2	promoter	Solyc01g108780.2	Alpha-hydroxynitrile lyase (AHRD V1 **-- O49897_MANES)%3B contains Interpro domain(s) IPR000073 Alpha/beta hydrolase fold-1
SL2.50ch01	96631407	96631457	51	13	0.240514	0.406229	-0.165715	-60.8685	CHH	Solyc01g109780.2	promoter	Solyc01g109780.2	gnl|BL_ORD_ID|129139 sp|Q84V03|FB348_ARATH F-box protein At2g16365 OS=Arabidopsis thaliana OX=3702 GN=At2g16365 PE=2 SV=2//2.90162e-13
SL2.50ch01	96708682	96708742	61	13	0.0293541	0.117752	-0.0883974	-65.7775	CHH	Solyc01g109870.2	promoter	Solyc01g109870.2	SEC14-like protein (AHRD V1 **-- Q9T026_ARATH)%3B contains Interpro domain(s) IPR001251 Cellular retinaldehyde-binding/triple function%2C C-terminal
SL2.50ch01	97124061	97124172	112	19	0.0350369	0.34635	-0.311313	-101.335	CHH	Solyc01g110420.1	promoter	Solyc01g110420.1	-//-
SL2.50ch01	97227851	97227919	69	24	0.293129	0.462182	-0.169053	-127.323	CHH	Solyc01g110570.2	promoter	Solyc01g110570.2	Auxin-induced SAUR-like protein (AHRD V1 **-- Q8S349_CAPAN)%3B contains Interpro domain(s) IPR003676 Auxin responsive SAUR protein
SL2.50ch01	97722089	97722147	59	12	0.187282	0.0209848	0.166297	63.986	CHH	Solyc01g111500.2	promoter	Solyc01g111500.2	MYB transcription factor (AHRD V1 **** B9H191_POPTR)%3B contains Interpro domain(s) IPR015495 Myb transcription factor
SL2.50ch01	97854214	97854271	58	19	0.0986933	0.464225	-0.365532	-131.908	CHH	Solyc01g111640.2	promoter	Solyc01g111640.2	Skp1 (AHRD V1 ***- Q49HP3_CAPAN)%3B contains Interpro domain(s) IPR016897 E3 ubiquitin ligase%2C SCF complex%2C Skp subunit
SL2.50ch01	98274760	98274820	61	18	0.729955	0.551546	0.178409	99.519	CHH	Solyc01g112220.2	promoter	Solyc01g112220.2	Serine/threonine protein kinase-like (AHRD V1 **** Q5XWQ1_SOLTU)%3B contains Interpro domain(s) IPR002290 Serine/threonine protein kinase
SL2.50ch01	98415226	98415315	90	24	0.0828633	0.215394	-0.132531	-124.297	CHH	Solyc01g112320.2	promoter	Solyc01g112320.2	Protein FAR1-RELATED SEQUENCE 5 (AHRD V1 ***- FRS5_ARATH)%3B contains Interpro domain(s) IPR004330 Transcription factor%2C FAR1-related
SL2.50ch01	1632727	1632801	75	21	0.0460717	0.149148	-0.103076	-116.452	CHH	Solyc01g007080.2	intron	Solyc01g007080.2	Aluminum-activated malate transporter (Fragment) (AHRD V1 *--* Q071L4_AVESA)%3B contains Interpro domain(s) IPR006214 Uncharacterised protein family UPF0005
SL2.50ch01	2021177	2021270	94	37	0.00796606	0.064388	-0.056422	-202.698	CHH	Solyc01g007860.2	intron	Solyc01g007860.2	Ubiquitin-conjugating enzyme family protein-like (AHRD V1 ***- Q3HVN0_SOLTU)%3B contains Interpro domain(s) IPR000608 Ubiquitin-conjugating enzyme%2C E2
SL2.50ch01	2506774	2506840	67	20	0.0824732	0.180145	-0.0976714	-94.7367	CHH	Solyc01g008420.2	intron	Solyc01g008420.2	Mate efflux family protein (AHRD V1 **-- D7KHQ9_ARALY)%3B contains Interpro domain(s) IPR002528 Multi antimicrobial extrusion protein MatE
SL2.50ch01	2713175	2713235	61	23	0.338864	0.205384	0.13348	118.455	CHH	Solyc01g008650.2	intron	Solyc01g008650.2	Cytochrome P450
SL2.50ch01	2828348	2828398	51	27	0.193904	0.080205	0.113699	128.665	CHH	Solyc01g008790.2	intron	Solyc01g008790.2	Phosphoesterase family protein (AHRD V1 ***- D7LEV5_ARALY)%3B contains Interpro domain(s) IPR007312 Phosphoesterase
SL2.50ch01	2859899	2859955	57	20	0.259901	0.421824	-0.161923	-102.95	CHH	Solyc01g008830.1	intron	Solyc01g008830.1	L-ascorbate oxidase (AHRD V1 ***- B9HQ45_POPTR)%3B contains Interpro domain(s) IPR017760 L-ascorbate oxidase%2C plants
SL2.50ch01	5157192	5157247	56	12	0.200692	0.351938	-0.151246	-56.8434	CHH	Solyc01g010350.2	intron	Solyc01g010350.2	Glucose-6-phosphate/phosphate translocator (AHRD V1 **** Q7XY15_WHEAT)%3B contains Interpro domain(s) IPR004696 Tpt phosphate/phosphoenolpyruvate translocator
SL2.50ch01	69301720	69301811	92	11	0.12159	0.48999	-0.3684	-63.5491	CHH	Solyc01g059980.2	intron	Solyc01g059980.2	Beta-glucanase (AHRD V1 ***- Q53X08_NICPL)%3B contains Interpro domain(s) IPR000490 Glycoside hydrolase%2C family 17
SL2.50ch01	78778761	78778815	55	13	0.0399618	0.241996	-0.202034	-70.7114	CHH	Solyc01g079650.2	intron	Solyc01g079650.2	CTP synthase-like protein (AHRD V1 ***- Q8L6Z9_ARATH)%3B contains Interpro domain(s) IPR004468 CTP synthase
SL2.50ch01	79801575	79801629	55	17	0.0218361	0.0859232	-0.0640871	-88.7562	CHH	Solyc01g080560.1	intron	Solyc01g080560.1	Ribonucleoside hydrolase 1 (AHRD V1 *-** C1M8V0_9ENTR)%3B contains Interpro domain(s) IPR001910 Inosine/uridine-preferring nucleoside hydrolase
SL2.50ch01	85176142	85176221	80	26	0.0762163	0.169123	-0.0929069	-132.173	CHH	Solyc01g091580.2	intron	Solyc01g091580.2	Signal recognition particle-docking protein FtsY (AHRD V1 ***- A7H885_ANADF)%3B contains Interpro domain(s) IPR004390 Cell division transporter substrate-binding protein FtsY
SL2.50ch01	87820562	87820631	70	24	0.0370147	0.104454	-0.0674389	-112.804	CHH	Solyc01g096820.2	intron	Solyc01g096820.2	Calcium-dependent protein kinase 1 (AHRD V1 ***- Q3YAS9_PETIN)%3B contains Interpro domain(s) IPR002290 Serine/threonine protein kinase
SL2.50ch01	88355762	88355832	71	18	0.140525	0.28368	-0.143156	-86.7335	CHH	Solyc01g097550.2	intron	Solyc01g097550.2	Annexin 11 (AHRD V1 ***- D6QX28_SOYBN)%3B contains Interpro domain(s) IPR015472 Annexin like protein IPR001464 Annexin
SL2.50ch01	89246675	89246773	99	18	0.0634604	0.203241	-0.13978	-103.05	CHH	Solyc01g098860.2	intron	Solyc01g098860.2	Uncharacterized GPI-anchored protein At3g06035 (AHRD V1 ***- UGPI4_ARATH)
SL2.50ch01	91206720	91206805	86	28	0.00864987	0.0612718	-0.052622	-144.199	CHH	Solyc01g102370.2	intron	Solyc01g102370.2	Flap structure specific endonuclease 1 (AHRD V1 **** Q6DRB5_DANRE)%3B contains Interpro domain(s) IPR006084 DNA repair protein (XPGC)/yeast Rad
SL2.50ch01	94261336	94261432	97	23	0.324143	0.0871808	0.236962	129.567	CHH	Solyc01g106330.2	intron	Solyc01g106330.2	Glutamyl-tRNA(Gln) amidotransferase subunit A (AHRD V1 ***- Q5L059_GEOKA)%3B contains Interpro domain(s) IPR000120 Amidase signature enzyme
SL2.50ch01	94428073	94428134	62	18	0.263125	0.436762	-0.173637	-80.7664	CHH	Solyc01g106630.2	intron	Solyc01g106630.2	gnl|BL_ORD_ID|314268 sp|P11670|PRB1_TOBAC Basic form of pathogenesis-related protein 1 OS=Nicotiana tabacum OX=4097 PE=3 SV=1//2.12095e-101
SL2.50ch01	95924113	95924212	100	28	0.288304	0.444053	-0.155749	-140.522	CHH	Solyc01g108680.2	intron	Solyc01g108680.2	Hydrolase alpha/beta fold family protein (AHRD V1 **-- D7LG04_ARALY)%3B contains Interpro domain(s) IPR000073 Alpha/beta hydrolase fold-1
SL2.50ch01	96456067	96456123	57	14	0.0153301	0.0776624	-0.0623323	-63.9807	CHH	Solyc01g109530.2	intron	Solyc01g109530.2	Receptor like kinase%2C RLK
SL2.50ch01	1541986	1542067	82	31	0.003612	0.0460927	-0.0424807	-162.783	CHH	Solyc01g006970.2	exon	Solyc01g006970.2	ATP-dependent RNA helicase A-like protein (AHRD V1 ***- Q9FF84_ARATH)%3B contains Interpro domain(s) IPR007502 Helicase-associated region
SL2.50ch01	4339919	4339976	58	11	0.924236	0.710301	0.213934	61.5853	CHG	Solyc01g009840.1	exon	Solyc01g009840.1	GAI-like protein 1 (Fragment) (AHRD V1 **-- A1YWS4_9ROSI)%3B contains Interpro domain(s) IPR005202 GRAS transcription factor
SL2.50ch01	32945210	32945266	57	23	0.0640784	0.158184	-0.0941053	-109.136	CHH	Solyc01g022760.1	exon	Solyc01g022760.1	-//-
SL2.50ch01	36467303	36467359	57	18	0.0599258	0.164325	-0.104399	-82.6574	CHH	Solyc01g034180.1	exon	Solyc01g034180.1	%3B contains Interpro domain(s) IPR001463 Sodium:alanine symporter
SL2.50ch01	43340957	43341058	102	42	0.204571	0.0513855	0.153185	261.085	CHH	Solyc01g044380.1	exon	Solyc01g044380.1	-//-
SL2.50ch01	44102624	44102675	52	9	0.76774	0.898692	-0.130952	-38.6485	CHG	Solyc01g044460.1	exon	Solyc01g044460.1	-//-
SL2.50ch01	69661423	69661512	90	32	0.049471	0.00353904	0.045932	170.461	CHH	Solyc01g060180.2	exon	Solyc01g060180.2	AMP-dependent synthetase and ligase (AHRD V1 ***- A1U2F4_MARAV)%3B contains Interpro domain(s) IPR000873 AMP-dependent synthetase and ligase
SL2.50ch01	72407199	72407259	61	14	0.76564	0.92549	-0.15985	-63.6594	CG	Solyc01g065780.1	exon	Solyc01g065780.1	NADH-quinone oxidoreductase subunit D (AHRD V1 --*- NUOD_EHRCR)
SL2.50ch01	83768115	83769335	1221	24	0.00840601	0.0938809	-0.0854749	-125.525	CHH	Solyc01g090130.1	exon	Solyc01g090130.1	Pectinesterase (AHRD V1 ***- B9RD91_RICCO)%3B contains Interpro domain(s) IPR000070 Pectinesterase%2C catalytic
SL2.50ch01	88355762	88355832	71	18	0.140525	0.28368	-0.143156	-86.7335	CHH	Solyc01g097550.2	exon	Solyc01g097550.2	Annexin 11 (AHRD V1 ***- D6QX28_SOYBN)%3B contains Interpro domain(s) IPR015472 Annexin like protein IPR001464 Annexin
SL2.50ch01	92601515	92601577	63	17	0.283734	0.419691	-0.135957	-76.6709	CHH	Solyc01g104130.2	exon	Solyc01g104130.2	Oxidoreductase 2OG-Fe(II) oxygenase family protein-like (AHRD V1 *--- Q5VPG6_ORYSJ)%3B contains Interpro domain(s) IPR005123 Oxoglutarate and iron-dependent oxygenase
SL2.50ch02	19228457	19228561	105	28	0.00133275	0.0461952	-0.0448624	-140.355	CHH	Solyc02g014870.2	utr5	Solyc02g014870.2	Mitosis protein dim1 (AHRD V1 **-- B6T4C6_MAIZE)%3B contains Interpro domain(s) IPR004123 mRNA splicing factor%2C thioredoxin-like U5 snRNP
SL2.50ch02	44493454	44493576	123	39	0.0714232	0.193554	-0.12213	-213.348	CHH	Solyc02g080210.2	utr5	Solyc02g080210.2	Pectinesterase (AHRD V1 ***- B9RXQ4_RICCO)%3B contains Interpro domain(s) IPR000070 Pectinesterase%2C catalytic
SL2.50ch02	34496309	34496361	53	18	0.276676	0.470164	-0.193488	-109.574	CHH	Solyc02g062730.2	utr3	Solyc02g062730.2	-//-
SL2.50ch02	51470786	51470878	93	43	0.0527884	0.00353688	0.0492515	248.725	CHH	Solyc02g089740.2	utr3	Solyc02g089740.2	-//-
SL2.50ch02	51470786	51470878	93	43	0.0527884	0.00353688	0.0492515	248.725	CHH	Solyc02g089740.2	TES	Solyc02g089740.2	-//-
SL2.50ch02	386451	386502	52	18	0.0433454	0.12427	-0.0809241	-84.6895	CHH	Target=TORTL1:1-811;Class=LTR/Copia	repeat
SL2.50ch02	768882	768934	53	7	0.761579	0.260107	0.501472	30.8914	CHG	Target=Gypsy-11_SL-I:1-6188;Class=LTR/Gypsy	repeat
SL2.50ch02	1332218	1332272	55	12	0.781126	0.924698	-0.143573	-57.6777	CG	Target=Gypsy-11_SL-I:5143-6158;Class=LTR/Gypsy	repeat
SL2.50ch02	3934075	3934125	51	9	0.947534	0.802697	0.144838	43.079	CG	Target=Gypsy-11_SL-I:4849-5665;Class=LTR/Gypsy	repeat
SL2.50ch02	4985057	4985132	76	13	0.860738	0.961511	-0.100773	-58.4328	CG	Target=Gypsy-11_SL-I:30-6093;Class=LTR/Gypsy	repeat
SL2.50ch02	4985845	4985903	59	14	0.750531	0.962916	-0.212385	-84.003	CG	Target=Gypsy-11_SL-I:30-6093;Class=LTR/Gypsy	repeat
SL2.50ch02	5116329	5116403	75	5	0.385824	0.827763	-0.441939	-28.1669	CHG	Target=Gypsy-11_SL-LTR:666-1017;Class=LTR/Gypsy	repeat
SL2.50ch02	5116337	5116408	72	29	0.0449401	0.130251	-0.0853109	-119.984	CHH	Target=Gypsy-11_SL-LTR:666-1017;Class=LTR/Gypsy	repeat
SL2.50ch02	6949584	6949669	86	9	0.708591	0.899569	-0.190978	-37.399	CG	Target=Gypsy-11_SL-I:1117-2423;Class=LTR/Gypsy	repeat
SL2.50ch02	7212752	7212806	55	22	0.0714863	0.174471	-0.102985	-100.429	CHH	Target=(CA)n:2-81;Class=Simple_repeat	repeat
SL2.50ch02	7234736	7234805	70	33	0.203659	0.0990926	0.104566	157.496	CHH	Target=Ogre-LE1_LTR:1-1206;Class=LTR/Gypsy	repeat
SL2.50ch02	7263142	7263203	62	15	0.962969	0.800749	0.16222	86.0387	CG	Target=Copia-2_SL-LTR:1-398;Class=LTR/Copia	repeat
SL2.50ch02	7522039	7522114	76	24	0.218185	0.0349617	0.183223	144.96	CHH	Target=Gypsy-11_SL-LTR:197-1017;Class=LTR/Gypsy	repeat
SL2.50ch02	7530026	7530083	58	7	0.765611	0.951555	-0.185943	-33.7963	CG	Target=Gypsy-11_SL-I:2-2964;Class=LTR/Gypsy	repeat
SL2.50ch02	7573557	7573649	93	21	0.95955	0.792915	0.166635	108.689	CG	Target=Gypsy-11_SL-I:70-6187;Class=LTR/Gypsy	repeat
SL2.50ch02	13571068	13571129	62	18	0.967574	0.861282	0.106292	89.3392	CG	Target=GYPSOL2_LTR:4-1580;Class=LTR/Gypsy	repeat
SL2.50ch02	21580091	21580158	68	30	0.118272	0.0350198	0.0832523	155.405	CHH	Target=GA-rich:1-200;Class=Low_complexity	repeat
SL2.50ch02	21686070	21686136	67	13	0.116076	0.25751	-0.141435	-62.6845	CHH	Target=SONATA2:1-253;Class=DNA/TcMar-Stowaway	repeat
SL2.50ch02	22513169	22513259	91	20	0.251425	0.128408	0.123017	88.9187	CHH	Target=TOPIE1_LE_LTR:825-958;Class=LTR/Copia	repeat
SL2.50ch02	23588793	23588930	138	45	0.0491806	0.20753	-0.15835	-218.758	CHH	Target=Gypsy-11_SL-LTR:348-1017;Class=LTR/Gypsy	repeat
SL2.50ch02	23607838	23607910	73	33	0.130467	0.035331	0.0951356	172.827	CHH	Target=CT-rich:1-186;Class=Low_complexity	repeat
SL2.50ch02	24246526	24246600	75	14	0.928321	0.643104	0.285217	59.3795	CG	Target=GYPSOL2_LTR:89-639;Class=LTR/Gypsy	repeat
SL2.50ch02	24565907	24565974	68	24	0.138538	0.0517133	0.0868251	107.072	CHH	Target=GYPSOL2_LTR:5-1580;Class=LTR/Gypsy	repeat
SL2.50ch02	24735353	24735412	60	8	0.923112	0.643878	0.279234	39.9405	CG	Target=Gypsy-11_SL-I:1-688;Class=LTR/Gypsy	repeat
SL2.50ch02	24735354	24735423	70	6	0.886264	0.658041	0.228223	28.812	CHG	Target=Gypsy-11_SL-I:1-688;Class=LTR/Gypsy	repeat
SL2.50ch02	25076323	25076394	72	9	0.888548	0.982002	-0.0934539	-37.0999	CG	Target=Ogre-LE1_LTR:1-705;Class=LTR/Gypsy	repeat
SL2.50ch02	27119690	27119757	68	25	0.139316	0.0540452	0.0852709	124.905	CHH	Target=(TTC)n:1-89;Class=Simple_repeat	repeat
SL2.50ch02	27844186	27844245	60	9	0.735626	0.927719	-0.192093	-42.4064	CG	Target=Gypsy-11_SL-I:1601-5092;Class=LTR/Gypsy	repeat
SL2.50ch02	27844446	27844511	66	25	0.0613399	0.143464	-0.0821241	-110.055	CHH	Target=Gypsy-11_SL-I:1601-5092;Class=LTR/Gypsy	repeat
SL2.50ch02	27989754	27989839	86	18	0.0310546	0.134275	-0.10322	-85.6	CHH	Target=TONT1_LE_I-int:187-605;Class=LTR/Copia	repeat
SL2.50ch02	28029922	28030010	89	16	0.694052	0.864589	-0.170537	-77.6178	CHG	Target=TORTL1:4418-9304;Class=LTR/Copia	repeat
SL2.50ch02	28180610	28180663	54	19	0.826069	0.93537	-0.109301	-89.2994	CG	Target=GYPSOL2_LTR:1-706;Class=LTR/Gypsy	repeat
SL2.50ch02	28609804	28609854	51	11	0.581071	0.838302	-0.257231	-52.2956	CHG	Target=Gypsy-11_SL-I:1-1193;Class=LTR/Gypsy	repeat
SL2.50ch02	28665528	28665597	70	34	0.201503	0.0947604	0.106743	164.563	CHH	Target=Gypsy-11_SL-I:1-4397;Class=LTR/Gypsy	repeat
SL2.50ch02	29106587	29106641	55	24	0.0465424	0.133341	-0.086799	-120.649	CHH	Target=Gypsy-11_SL-I:1-1249;Class=LTR/Gypsy	repeat
SL2.50ch02	29781819	29781912	94	7	0.606071	0.957508	-0.351437	-35.095	CG	Target=Copia-2_SL-I:1-1250;Class=LTR/Copia	repeat
SL2.50ch02	30119413	30119472	60	13	0.0687243	0.012663	0.0560612	65.1504	CHH	Target=(TATG)n:2-140;Class=Simple_repeat	repeat
SL2.50ch02	31016456	31016535	80	28	0.434675	0.270654	0.164021	155.612	CHH	Target=Gypsy-11_SL-LTR:606-1017;Class=LTR/Gypsy	repeat
SL2.50ch02	31067714	31067926	213	58	0.103959	0.217443	-0.113484	-301.984	CHH	Target=Copia-3_SL-LTR:1-276;Class=LTR/Copia	repeat
SL2.50ch02	31106137	31107245	1109	9	0.0287366	0.115413	-0.0866762	-36.9833	CHH	Target=Gypsy-11_SL-LTR:481-1017;Class=LTR/Gypsy	repeat
SL2.50ch02	31405013	31405128	116	49	0.0815551	0.197116	-0.11556	-247.15	CHH	Target=Copia-5_SL-I:2377-4382;Class=LTR/Copia	repeat
SL2.50ch02	33647288	33647382	95	30	0.16694	0.31725	-0.15031	-164.81	CHH	Target=Gypsy-11_SL-LTR:148-1017;Class=LTR/Gypsy	repeat
SL2.50ch02	34058493	34058557	65	22	0.46665	0.288619	0.178031	120.207	CHH	Target=Copia-5_SL-LTR:1-144;Class=LTR/Copia	repeat
SL2.50ch02	34227631	34227715	85	29	0.176992	0.0762399	0.100752	144.702	CHH	Target=Gypsy-11_SL-I:2153-5882;Class=LTR/Gypsy	repeat
SL2.50ch02	34240736	34240797	62	25	0.93247	0.836996	0.0954749	113.924	CG	Target=Copia-5_SL-I:1-2261;Class=LTR/Copia	repeat
SL2.50ch02	34340578	34340637	60	13	0.0968485	0.214251	-0.117402	-63.7721	CHH	Target=Copia-5_SL-I:1-1804;Class=LTR/Copia	repeat
SL2.50ch02	34654699	34654765	67	19	0.840238	0.955254	-0.115016	-90.179	CG	Target=Gypsy-11_SL-I:5142-5785;Class=LTR/Gypsy	repeat
SL2.50ch02	35812269	35812475	207	62	0.0997432	0.310738	-0.210994	-301.921	CHH	Target=Gypsy-11_SL-LTR:1-1017;Class=LTR/Gypsy	repeat
SL2.50ch02	35831879	35832013	135	44	0.338318	0.524752	-0.186434	-264.494	CHH	Target=TONT1_LE_LTR:3-211;Class=LTR/Copia	repeat
SL2.50ch02	35915476	35915564	89	22	0.0927236	0.271433	-0.17871	-110.252	CHH	Target=Copia-2_SL-I:1-4071;Class=LTR/Copia	repeat
SL2.50ch02	36098470	36098564	95	30	0.132281	0.250624	-0.118343	-157.856	CHH	Target=Copia-3_SL-LTR:2-257;Class=LTR/Copia	repeat
SL2.50ch02	36098650	36098720	71	27	0.132941	0.234208	-0.101267	-133.173	CHH	Target=Copia-3_SL-LTR:2-257;Class=LTR/Copia	repeat
SL2.50ch02	36311537	36311588	52	22	0.106508	0.195529	-0.0890217	-95.0491	CHH	Target=Gypsy-11_SL-I:5140-6188;Class=LTR/Gypsy	repeat
SL2.50ch02	36397044	36397095	52	19	0.139883	0.256158	-0.116275	-84.9967	CHH	Target=Copia-2_SL-I:1-4071;Class=LTR/Copia	repeat
SL2.50ch02	37512074	37512124	51	14	0.165359	0.302723	-0.137365	-66.429	CHH	Target=LES0:1-336;Class=DNA/CMC-EnSpm	repeat
SL2.50ch02	39234351	39234446	96	24	0.0110332	0.0992216	-0.0881883	-126.317	CHH	Target=(TA)n:2-53;Class=Simple_repeat	repeat
SL2.50ch02	39342171	39342230	60	11	0.0597243	0.179699	-0.119975	-55.4619	CHH	Target=SONATA1:5-243;Class=DNA/TcMar-Stowaway	repeat
SL2.50ch02	39832553	39832635	83	19	0.14942	0.315455	-0.166035	-107.754	CHH	Target=SONATA2:140-252;Class=DNA/TcMar-Stowaway	repeat
SL2.50ch02	39857933	39858008	76	13	0.847618	0.922603	-0.0749845	-50.2872	CG	Target=Gypsy-11_SL-I:1-6188;Class=LTR/Gypsy	repeat
SL2.50ch02	39864118	39864192	75	26	0.241248	0.123909	0.117339	114.835	CHH	Target=Gypsy-11_SL-I:1-6188;Class=LTR/Gypsy	repeat
SL2.50ch02	41465301	41465437	137	44	0.314951	0.523793	-0.208841	-259.643	CHH	Target=Copia-3_SL-LTR:1-185;Class=LTR/Copia	repeat
SL2.50ch02	41650597	41650669	73	19	0.323441	0.170565	0.152876	97.6997	CHH	Target=SONATA2:1-253;Class=DNA/TcMar-Stowaway	repeat
SL2.50ch02	41678023	41678078	56	9	0.766104	0.954441	-0.188337	-33.0079	CG	Target=Copia-2_SL-LTR:1-398;Class=LTR/Copia	repeat
SL2.50ch02	44078346	44078449	104	35	0.113873	0.209193	-0.0953196	-177.236	CHH	Target=TONT1_LE_I-int:3376-3553;Class=LTR/Copia	repeat
SL2.50ch02	45123568	45123628	61	6	0.80551	0.686531	0.118979	30.1566	CHG	Target=Copia-2_SL-I:1-4071;Class=LTR/Copia	repeat
SL2.50ch02	45124061	45124194	134	42	0.119091	0.240594	-0.121504	-201.861	CHH	Target=Copia-2_SL-I:1-4071;Class=LTR/Copia	repeat
SL2.50ch02	47492615	47492707	93	35	0.0517988	0.206917	-0.155118	-149.382	CHH	Target=Gypsy-11_SL-I:3767-5062;Class=LTR/Gypsy	repeat
SL2.50ch02	48771088	48771141	54	19	0.9493	0.800606	0.148693	118.724	CG	Target=Gypsy-11_SL-I:5143-5360;Class=LTR/Gypsy	repeat
SL2.50ch02	50510202	50510270	69	7	0.653638	0.828758	-0.175121	-26.0621	CHG	Target=Gypsy-11_SL-I:3767-5062;Class=LTR/Gypsy	repeat
SL2.50ch02	51419814	51419885	72	20	0.378916	0.0480666	0.330849	106.396	CHH	Target=Gypsy-11_SL-I:3767-5062;Class=LTR/Gypsy	repeat
SL2.50ch02	51931279	51931346	68	21	0.312321	0.172502	0.139818	106.988	CHH	Target=Copia-2_SL-I:1-4062;Class=LTR/Copia	repeat
SL2.50ch02	51933900	51934059	160	47	0.112852	0.211948	-0.0990964	-226.722	CHH	Target=Copia-2_SL-I:1-4062;Class=LTR/Copia	repeat
SL2.50ch02	53029363	53029464	102	33	0.371745	0.209923	0.161822	171.878	CHH	Target=Copia-2_SL-LTR:1-279;Class=LTR/Copia	repeat
SL2.50ch02	53233153	53233215	63	18	0.493844	0.233928	0.259916	111.288	CHH	Target=LES0:1-613;Class=DNA/CMC-EnSpm	repeat
SL2.50ch02	53252850	53252987	138	43	0.602691	0.416983	0.185708	245.531	CHH	Target=Copia-5_SL-LTR:8-144;Class=LTR/Copia	repeat
SL2.50ch02	53252850	53252987	138	43	0.602691	0.416983	0.185708	245.531	CHH	Target=Copia-5_SL-I:1-55;Class=LTR/Copia	repeat
SL2.50ch02	53846875	53846946	72	18	0.306204	0.130183	0.176021	80.5385	CHH	Target=Gypsy-11_SL-I:3767-5062;Class=LTR/Gypsy	repeat
SL2.50ch02	54010120	54010170	51	16	0.213717	0.356868	-0.143151	-71.1211	CHH	Target=LES0:1-613;Class=DNA/CMC-EnSpm	repeat
SL2.50ch02	17543050	17543150	101	11	0.962706	0.83093	0.131776	47.7101	CG	Solyc02g014600.1	promoter	Solyc02g014600.1	-//-
SL2.50ch02	17543050	17543150	101	11	0.962706	0.83093	0.131776	47.7101	CG	Solyc02g014580.1	promoter	Solyc02g014580.1	-//-
SL2.50ch02	21774479	21774542	64	23	0.0271671	0.0998163	-0.0726491	-115.091	CHH	Solyc02g021140.2	promoter	Solyc02g021140.2	Superoxide dismutase (AHRD V1 ***- B9S4J6_RICCO)%3B contains Interpro domain(s) IPR001189 Manganese/iron superoxide dismutase
SL2.50ch02	23607838	23607910	73	33	0.130467	0.035331	0.0951356	172.827	CHH	Solyc02g021750.1	promoter	Solyc02g021750.1	-//-
SL2.50ch02	27143016	27143085	70	11	0.808507	0.57887	0.229637	54.7862	CHG	Solyc02g031890.1	promoter	Solyc02g031890.1	Potassium transporter (AHRD V1 ***- Q1T6Z3_PHRAU)%3B contains Interpro domain(s) IPR003855 K+ potassium transporter
SL2.50ch02	27232891	27232993	103	28	0.072122	0.198193	-0.126071	-157.532	CHH	Solyc02g031980.2	promoter	Solyc02g031980.2	Urease accessory protein ureD (AHRD V1 ***- B9A9D1_MORAL)%3B contains Interpro domain(s) IPR002669 Urease accessory protein UreD
SL2.50ch02	28009889	28009948	60	16	0.327302	0.492307	-0.165006	-80.3998	CHH	Solyc02g032210.1	promoter	Solyc02g032210.1	B3 domain-containing protein At1g05920 (AHRD V1 *-*- Y1592_ARATH)%3B contains Interpro domain(s) IPR005508 Protein of unknown function DUF313
SL2.50ch02	28010232	28010319	88	28	0.0539432	0.137691	-0.0837474	-140.223	CHH	Solyc02g032210.1	promoter	Solyc02g032210.1	B3 domain-containing protein At1g05920 (AHRD V1 *-*- Y1592_ARATH)%3B contains Interpro domain(s) IPR005508 Protein of unknown function DUF313
SL2.50ch02	28961372	28961422	51	24	0.106852	0.0324106	0.0744419	122.026	CHH	Solyc02g032670.1	promoter	Solyc02g032670.1	Ninja-family protein 2 (AHRD V1 *-*- NNJA2_WHEAT)%3B contains Interpro domain(s) IPR012463 Protein of unknown function DUF1675
SL2.50ch02	29106587	29106641	55	24	0.0465424	0.133341	-0.086799	-120.649	CHH	Solyc02g032750.1	promoter	Solyc02g032750.1	-//-
SL2.50ch02	31187046	31187159	114	35	0.23968	0.103382	0.136298	201.409	CHH	Solyc02g037630.1	promoter	Solyc02g037630.1	-//-
SL2.50ch02	31390719	31390813	95	27	0.0177708	0.0879499	-0.0701791	-125.246	CHH	Solyc02g038700.1	promoter	Solyc02g038700.1	Tetratricopeptide repeat protein 5 (AHRD V1 *-*- TTC5_MOUSE)
SL2.50ch02	33586893	33586993	101	23	0.425867	0.226019	0.199848	117.185	CHH	Solyc02g062000.2	promoter	Solyc02g062000.2	RUN and FYVE domain-containing protein 1 (AHRD V1 *--- B0WS48_CULQU)%3B contains Interpro domain(s) IPR000306 Zinc finger%2C FYVE-type
SL2.50ch02	33905441	33905519	79	23	0.354667	0.215694	0.138973	115.192	CHH	Solyc02g062310.1	promoter	Solyc02g062310.1	BURP domain-containing protein (Fragment) (AHRD V1 **-- Q94IC5_9ROSI)%3B contains Interpro domain(s) IPR004873 BURP
SL2.50ch02	34075303	34075355	53	18	0.387719	0.226361	0.161358	89.2971	CHH	Solyc02g062460.2	promoter	Solyc02g062460.2	2-oxoglutarate-dependent dioxygenase (AHRD V1 **** B9GL08_POPTR)%3B contains Interpro domain(s) IPR005123 Oxoglutarate and iron-dependent oxygenase
SL2.50ch02	34367260	34367415	156	39	0.287744	0.4861	-0.198355	-212.281	CHH	Solyc02g062620.2	promoter	Solyc02g062620.2	Nuclear cap-binding protein subunit 2 (AHRD V1 **** B6SNB6_MAIZE)%3B contains Interpro domain(s) IPR012677 Nucleotide-binding%2C alpha-beta plait
SL2.50ch02	35138419	35138482	64	25	0.109055	0.228513	-0.119457	-130.922	CHH	Solyc02g063080.1	promoter	Solyc02g063080.1	NAD(P)H-quinone oxidoreductase subunit K (AHRD V1 ***- D4TSF2_9NOST)%3B contains Interpro domain(s) IPR006138 NADH:ubiquinone oxidoreductase%2C 20 kDa subunit
SL2.50ch02	35155544	35155630	87	23	0.158747	0.0514425	0.107305	124.59	CHH	Solyc02g063090.2	promoter	Solyc02g063090.2	T-complex protein 1 subunit zeta (AHRD V1 ***- B6T8Q5_MAIZE)%3B contains Interpro domain(s) IPR012722 T-complex protein 1%2C zeta subunit
SL2.50ch02	36258075	36258126	52	20	0.398027	0.24691	0.151118	95.3306	CHH	Solyc02g065080.2	promoter	Solyc02g065080.2	2%2C3-bisphosphoglycerate-dependent phosphoglycerate mutase (AHRD V1 *-*- GPMA_METS4)%3B contains Interpro domain(s) IPR013078 Phosphoglycerate mutase
SL2.50ch02	36258075	36258126	52	20	0.398027	0.24691	0.151118	95.3306	CHH	Solyc02g065090.2	promoter	Solyc02g065090.2	Patatin-like protein 3 (AHRD V1 ***- Q9FZ08_TOBAC)%3B contains Interpro domain(s) IPR002641 Patatin
SL2.50ch02	36289250	36289319	70	22	0.194096	0.0373194	0.156777	106.194	CHH	Solyc02g065130.1	promoter	Solyc02g065130.1	Serine/threonine-protein phosphatase 7 long form homolog (AHRD V1 **-- PPP7L_ARATH)%3B contains Interpro domain(s) IPR019557 Aminotransferase-like%2C plant mobile domain
SL2.50ch02	36415640	36415711	72	25	0.238309	0.122989	0.11532	119.165	CHH	Solyc02g065240.2	promoter	Solyc02g065240.2	Hydrolase alpha/beta fold family protein (AHRD V1 **-- D7LG04_ARALY)%3B contains Interpro domain(s) IPR000073 Alpha/beta hydrolase fold-1
SL2.50ch02	36416107	36416169	63	14	0.183037	0.374888	-0.191851	-79.2718	CHH	Solyc02g065240.2	promoter	Solyc02g065240.2	Hydrolase alpha/beta fold family protein (AHRD V1 **-- D7LG04_ARALY)%3B contains Interpro domain(s) IPR000073 Alpha/beta hydrolase fold-1
SL2.50ch02	37195672	37195761	90	30	0.13435	0.0325567	0.101793	171.177	CHH	Solyc02g066940.2	promoter	Solyc02g066940.2	Splicing factor -like RNA-binding domain protein (AHRD V1 *--* C7SB52_PLADU)
SL2.50ch02	37319391	37319457	67	9	0.112243	0.374131	-0.261888	-52.1796	CHH	Solyc02g067090.2	promoter	Solyc02g067090.2	gnl|BL_ORD_ID|73242 sp|Q8RWK8|COIL_ARATH Coilin OS=Arabidopsis thaliana OX=3702 GN=COIL PE=1 SV=1//1.0195e-35
SL2.50ch02	37370806	37370941	136	33	0.159637	0.0505622	0.109075	188.5	CHH	Solyc02g067180.2	promoter	Solyc02g067180.2	Cystathionine gamma synthase (AHRD V1 ***- Q6R8F6_SOLLC)%3B contains Interpro domain(s) IPR000277 Cys/Met metabolism%2C pyridoxal phosphate-dependent enzyme
SL2.50ch02	37394035	37394102	68	17	0.175674	0.329147	-0.153473	-80.0504	CHH	Solyc02g067200.2	promoter	Solyc02g067200.2	Pentatricopeptide repeat-containing protein (AHRD V1 ***- D7M7B2_ARALY)%3B contains Interpro domain(s) IPR002885 Pentatricopeptide repeat
SL2.50ch02	37755587	37755668	82	27	0.0735516	0.197988	-0.124436	-144.947	CHH	Solyc02g067620.1	promoter	Solyc02g067620.1	Zinc transporter like 1 (AHRD V1 *-*- Q9JKN2_MOUSE)%3B contains Interpro domain(s) IPR002524 Cation efflux protein
SL2.50ch02	37845762	37845820	59	15	0.116386	0.241678	-0.125292	-73.9973	CHH	Solyc02g067720.1	promoter	Solyc02g067720.1	RNA exonuclease 4 (AHRD V1 ***- B6T4V3_MAIZE)%3B contains Interpro domain(s) IPR006055 Exonuclease
SL2.50ch02	38394032	38394130	99	34	0.175182	0.083897	0.0912848	156.619	CHH	Solyc02g068450.2	promoter	Solyc02g068450.2	Vacuolar ATPase F subunit (AHRD V1 **** B8Y6I1_HEVBR)%3B contains Interpro domain(s) IPR005772 ATPase%2C V1 complex%2C subunit F%2C eukaryotic
SL2.50ch02	38922835	38922930	96	48	0.120192	0.0510081	0.0691843	234.315	CHH	Solyc02g068980.1	promoter	Solyc02g068980.1	%3B contains Interpro domain(s) IPR007087 Zinc finger%2C C2H2-type
SL2.50ch02	39342171	39342230	60	11	0.0597243	0.179699	-0.119975	-55.4619	CHH	Solyc02g069460.2	promoter	Solyc02g069460.2	Photosystem I reaction center subunit III (AHRD V1 ***- Q9XQB4_PHAAU)%3B contains Interpro domain(s) IPR003666 Photosystem I reaction centre protein PsaF%2C subunit III
SL2.50ch02	39507989	39508048	60	20	0.0259907	0.119481	-0.0934904	-102.639	CHH	Solyc02g069660.2	promoter	Solyc02g069660.2	Vacuolar protein sorting-associated protein 54 (AHRD V1 ***- B0CS25_LACBS)
SL2.50ch02	39832553	39832635	83	19	0.14942	0.315455	-0.166035	-107.754	CHH	Solyc02g070040.1	promoter	Solyc02g070040.1	Ethylene-responsive nuclear protein (AHRD V1 *-*- Q38MV1_SOLLC)
SL2.50ch02	40049423	40049490	68	20	0.0737352	0.167638	-0.0939029	-91.1157	CHH	Solyc02g070270.1	promoter	Solyc02g070270.1	High affinity cationic amino acid transporter 1 (AHRD V1 **** CTR1_HUMAN)%3B contains Interpro domain(s) IPR015606 Cationic amino acid transporter
SL2.50ch02	41284736	41284797	62	18	0.145282	0.26317	-0.117888	-85.8989	CHH	Solyc02g071920.2	promoter	Solyc02g071920.2	Transmembrane water channel Aquaporin Z (AHRD V1 **** B7VL99_VIBSL)%3B contains Interpro domain(s) IPR012269 Aquaporin
SL2.50ch02	41298632	41298690	59	16	0.218197	0.362104	-0.143907	-73.6058	CHH	Solyc02g071950.1	promoter	Solyc02g071950.1	-//-
SL2.50ch02	41298632	41298690	59	16	0.218197	0.362104	-0.143907	-73.6058	CHH	Solyc02g071940.1	promoter	Solyc02g071940.1	-//-
SL2.50ch02	41650597	41650669	73	19	0.323441	0.170565	0.152876	97.6997	CHH	Solyc02g072450.2	promoter	Solyc02g072450.2	gnl|BL_ORD_ID|527851 sp|C0LGP4|Y3475_ARATH Probable LRR receptor-like serine/threonine-protein kinase At3g47570 OS=Arabidopsis thaliana OX=3702 GN=At3g47570 PE=2 SV=1//3.67093e-13
SL2.50ch02	41678023	41678078	56	9	0.766104	0.954441	-0.188337	-33.0079	CG	Solyc02g072490.2	promoter	Solyc02g072490.2	Os01g0841200 protein (Fragment) (AHRD V1 *--- Q0JHU9_ORYSJ)%3B contains Interpro domain(s) IPR004348 Protein of unknown function DUF246%2C plant
SL2.50ch02	41855912	41856007	96	52	0.139291	0.0274475	0.111843	249.016	CHH	Solyc02g076730.2	promoter	Solyc02g076730.2	gnl|BL_ORD_ID|87895 sp|P20721|CYSPL_SOLLC Low-temperature-induced cysteine proteinase (Fragment) OS=Solanum lycopersicum OX=4081 PE=2 SV=1//5.30082e-07
SL2.50ch02	42045266	42045337	72	25	0.0136284	0.066931	-0.0533026	-128.033	CHH	Solyc02g076940.1	promoter	Solyc02g076940.1	-//-
SL2.50ch02	42246714	42246807	94	19	0.195436	0.379427	-0.183991	-100.024	CHH	Solyc02g077250.2	promoter	Solyc02g077250.2	Transcription factor CYCLOIDEA (Fragment) (AHRD V1 *-*- CYCLD_ANTML)%3B contains Interpro domain(s) IPR005333 Transcription factor%2C TCP
SL2.50ch02	42278389	42278525	137	40	0.365898	0.513166	-0.147268	-187.954	CHH	Solyc02g077300.1	promoter	Solyc02g077300.1	Peroxidase 73 (AHRD V1 **** B6U0T8_MAIZE)%3B contains Interpro domain(s) IPR002016 Haem peroxidase%2C plant/fungal/bacterial
SL2.50ch02	42728886	42728975	90	29	0.0420688	0.136423	-0.0943544	-164.881	CHH	Solyc02g077900.2	promoter	Solyc02g077900.2	Peroxisomal leader peptide-processing protease (AHRD V1 *--- TYSD1_HUMAN)%3B contains Interpro domain(s) IPR009003 Peptidase%2C trypsin-like serine and cysteine
SL2.50ch02	43405484	43405534	51	19	0.377332	0.575969	-0.198636	-90.4417	CHH	Solyc02g078760.1	promoter	Solyc02g078760.1	CK25 (AHRD V1 ***- Q1W1G0_TOBAC)
SL2.50ch02	43502981	43503037	57	18	0.331677	0.498874	-0.167197	-91.3679	CHH	Solyc02g078860.2	promoter	Solyc02g078860.2	3%26apos(2%26apos) 5%26apos-bisphosphate nucleotidase (AHRD V1 **** Q0WTT5_ARATH)%3B contains Interpro domain(s) IPR006239 3(2)%2C5 -bisphosphate nucleotidase HAL2
SL2.50ch02	43565218	43565288	71	27	0.221806	0.110059	0.111746	134.927	CHH	Solyc02g078950.2	promoter	Solyc02g078950.2	Beta-galactosidase (AHRD V1 **** B9HYZ2_POPTR)%3B contains Interpro domain(s) IPR001944 Glycoside hydrolase%2C family 35
SL2.50ch02	43581571	43581621	51	15	0.182595	0.346117	-0.163522	-75.7164	CHH	Solyc02g078970.2	promoter	Solyc02g078970.2	Guanine nucleotide-binding protein G(I)/G(S)/G(T) subunit beta-1 (AHRD V1 *--* GBB1_DANRE)%3B contains Interpro domain(s) IPR020472 G-protein beta WD-40 repeat%2C region
SL2.50ch02	43743765	43743824	60	13	0.172682	0.32036	-0.147678	-59.8438	CHH	Solyc02g079130.2	promoter	Solyc02g079130.2	Protein translocase subunit secA (AHRD V1 *-*- SECA_CALS8)%3B contains Interpro domain(s) IPR004027 SEC-C motif
SL2.50ch02	43929111	43929165	55	16	0.195406	0.0836841	0.111722	69.3008	CHH	Solyc02g079320.2	promoter	Solyc02g079320.2	-//-
SL2.50ch02	44062220	44062280	61	22	0.181813	0.0743162	0.107497	110.824	CHH	Solyc02g079530.2	promoter	Solyc02g079530.2	Serine/threonine-protein kinase receptor (AHRD V1 **** B6U2B7_MAIZE)%3B contains Interpro domain(s) IPR002290 Serine/threonine protein kinase
SL2.50ch02	44283003	44283069	67	27	0.140641	0.0446387	0.0960021	154.087	CHH	Solyc02g079880.2	promoter	Solyc02g079880.2	Translation initiation factor-related (AHRD V1 ***- D3YBD7_TRIRP)
SL2.50ch02	44448165	44448225	61	19	0.100917	0.0329346	0.0679823	91.0951	CHH	Solyc02g080140.2	promoter	Solyc02g080140.2	Cysteine-rich PDZ-binding protein (AHRD V1 **** C3KI27_ANOFI)%3B contains Interpro domain(s) IPR019367 Microtubule-associated protein CRIPT
SL2.50ch02	44622893	44623004	112	36	0.182982	0.364049	-0.181067	-217.827	CHH	Solyc02g080380.2	promoter	Solyc02g080380.2	Derlin-2 (AHRD V1 ***- B6TKJ7_MAIZE)%3B contains Interpro domain(s) IPR007599 Der1-like
SL2.50ch02	44719188	44719240	53	12	0.31946	0.484729	-0.16527	-58.251	CHH	Solyc02g080510.1	promoter	Solyc02g080510.1	Arabidopsis thaliana genomic DNA chromosome 5 P1 clone MOK16 (AHRD V1 *-*- Q9LYW2_ARATH)%3B contains Interpro domain(s) IPR007608 Protein of unknown function DUF584
SL2.50ch02	45025266	45025349	84	16	0.0113023	0.0884906	-0.0771883	-84.3317	CHH	Solyc02g080930.1	promoter	Solyc02g080930.1	Stig1 (Fragment) (AHRD V1 *-*- Q9SBR0_PETHY)%3B contains Interpro domain(s) IPR006969 Stigma-specific protein Stig1
SL2.50ch02	45044806	45044863	58	14	0.351627	0.211767	0.13986	63.8286	CHH	Solyc02g080970.2	promoter	Solyc02g080970.2	Os06g0661900 protein (Fragment) (AHRD V1 ***- Q0DAD0_ORYSJ)%3B contains Interpro domain(s) IPR004949 Protein of unknown function DUF266%2C plant
SL2.50ch02	45123568	45123628	61	6	0.80551	0.686531	0.118979	30.1566	CHG	Solyc02g081060.2	promoter	Solyc02g081060.2	gnl|BL_ORD_ID|339164 sp|Q94AU9|RBCX1_ARATH Chaperonin-like RBCX protein 1, chloroplastic OS=Arabidopsis thaliana OX=3702 GN=RBCX1 PE=1 SV=1//1.60368e-20
SL2.50ch02	45124061	45124194	134	42	0.119091	0.240594	-0.121504	-201.861	CHH	Solyc02g081060.2	promoter	Solyc02g081060.2	gnl|BL_ORD_ID|339164 sp|Q94AU9|RBCX1_ARATH Chaperonin-like RBCX protein 1, chloroplastic OS=Arabidopsis thaliana OX=3702 GN=RBCX1 PE=1 SV=1//1.60368e-20
SL2.50ch02	45258198	45258261	64	16	0.335963	0.181602	0.154361	80.2438	CHH	Solyc02g081200.1	promoter	Solyc02g081200.1	At1g62390-like protein (Fragment) (AHRD V1 *--- C0JCT1_9BRAS)%3B contains Interpro domain(s) IPR011990 Tetratricopeptide-like helical
SL2.50ch02	45258198	45258261	64	16	0.335963	0.181602	0.154361	80.2438	CHH	Solyc02g081210.2	promoter	Solyc02g081210.2	Expansin (AHRD V1 ***- Q9ZP33_SOLLC)%3B contains Interpro domain(s) IPR002963 Expansin
SL2.50ch02	45259094	45259167	74	17	0.182053	0.0663185	0.115735	84.9037	CHH	Solyc02g081210.2	promoter	Solyc02g081210.2	Expansin (AHRD V1 ***- Q9ZP33_SOLLC)%3B contains Interpro domain(s) IPR002963 Expansin
SL2.50ch02	45340333	45340449	117	38	0.0726542	0.156912	-0.0842579	-180.304	CHH	Solyc02g081340.2	promoter	Solyc02g081340.2	Glutathione S-transferase (AHRD V1 **** O24261_PETHY)%3B contains Interpro domain(s) IPR004046 Glutathione S-transferase%2C C-terminal
SL2.50ch02	45351836	45351910	75	18	0.0135059	0.0833428	-0.0698369	-89.728	CHH	Solyc02g081360.2	promoter	Solyc02g081360.2	Long-chain-fatty-acid--CoA ligase (AHRD V1 **** D0J2H7_COMT2)%3B contains Interpro domain(s) IPR000873 AMP-dependent synthetase and ligase
SL2.50ch02	45573986	45574050	65	21	0.0793231	0.180463	-0.10114	-104.394	CHH	Solyc02g081740.1	promoter	Solyc02g081740.1	Acyltransferase (Fragment) (AHRD V1 **-- C1JZ77_9SOLA)%3B contains Interpro domain(s) IPR003480 Transferase
SL2.50ch02	45740765	45740851	87	11	0.0839574	0.245647	-0.16169	-56.7144	CHH	Solyc02g081990.2	promoter	Solyc02g081990.2	Pectinesterase (AHRD V1 ***- B9RPW2_RICCO)%3B contains Interpro domain(s) IPR000070 Pectinesterase%2C catalytic
SL2.50ch02	47007637	47007688	52	16	0.11058	0.222931	-0.112351	-74.5019	CHH	Solyc02g083700.2	promoter	Solyc02g083700.2	Alpha-mannosidase (AHRD V1 **** Q9FKW9_ARATH)%3B contains Interpro domain(s) IPR011682 Glycosyl hydrolases 38%2C C-terminal
SL2.50ch02	47372452	47372531	80	30	0.190569	0.0966584	0.0939107	137.351	CHH	Solyc02g084190.1	promoter	Solyc02g084190.1	-//-
SL2.50ch02	47602942	47602994	53	13	0.267316	0.43333	-0.166014	-58.1858	CHH	Solyc02g084510.2	promoter	Solyc02g084510.2	Novel protein containing a PHD-finger domain (Fragment) (AHRD V1 *--- Q07G27_XENTR)%3B contains Interpro domain(s) IPR018144 Plus-3 domain%2C subgroup
SL2.50ch02	47718290	47718372	83	24	0.523544	0.354788	0.168756	118.033	CHH	Solyc02g084630.2	promoter	Solyc02g084630.2	MADS-box transcription factor (AHRD V1 ***- Q4LEZ4_ASPOF)%3B contains Interpro domain(s) IPR002100 Transcription factor%2C MADS-box
SL2.50ch02	48179297	48179352	56	19	0.127733	0.313814	-0.186081	-80.7789	CHH	Solyc02g085210.1	promoter	Solyc02g085210.1	UPF0567 protein C13orf39 homolog (AHRD V1 *--- CM039_MOUSE)%3B contains Interpro domain(s) IPR019410 Methyltransferase-16%2C putative
SL2.50ch02	48278684	48278734	51	14	0.130633	0.296544	-0.165911	-76.7553	CHH	Solyc02g085350.2	promoter	Solyc02g085350.2	Succinate dehydrogenase flavoprotein subunit (AHRD V1 **** B8CCT7_THAPS)%3B contains Interpro domain(s) IPR011281 Succinate dehydrogenase%2C flavoprotein subunit
SL2.50ch02	49104455	49104522	68	13	0.173217	0.0565078	0.116709	66.3213	CHH	Solyc02g086440.2	promoter	Solyc02g086440.2	%3B contains Interpro domain(s) IPR001810 Cyclin-like F-box
SL2.50ch02	49350631	49350735	105	39	0.405413	0.148746	0.256667	291.005	CHH	Solyc02g086700.2	promoter	Solyc02g086700.2	Beta-1 3-glucanase (AHRD V1 ***- Q9SYX6_TOBAC)%3B contains Interpro domain(s) IPR000490 Glycoside hydrolase%2C family 17
SL2.50ch02	49350631	49350735	105	39	0.405413	0.148746	0.256667	291.005	CHH	Solyc02g086710.2	promoter	Solyc02g086710.2	Monodehydroascorbate reductase (NADH)-like protein (AHRD V1 **** Q0WUJ1_ARATH)%3B contains Interpro domain(s) IPR013027 FAD-dependent pyridine nucleotide-disulphide oxidoreductase
SL2.50ch02	49484004	49484094	91	30	0.346339	0.537198	-0.190859	-179.012	CHH	Solyc02g086880.2	promoter	Solyc02g086880.2	Formate dehydrogenase (AHRD V1 **** Q5NE18_SOLLC)%3B contains Interpro domain(s) IPR006140 D-isomer specific 2-hydroxyacid dehydrogenase%2C NAD-binding
SL2.50ch02	49663833	49663889	57	10	0.269628	0.441195	-0.171567	-46.2882	CHH	Solyc02g087190.1	promoter	Solyc02g087190.1	Peroxidase 65 (AHRD V1 **** B6TYF5_MAIZE)%3B contains Interpro domain(s) IPR002016 Haem peroxidase%2C plant/fungal/bacterial
SL2.50ch02	51165689	51165748	60	18	0.682134	0.508838	0.173296	90.8885	CHH	Solyc02g089300.2	promoter	Solyc02g089300.2	-//-
SL2.50ch02	51167257	51167343	87	25	0.696332	0.549482	0.14685	112.372	CHH	Solyc02g089300.2	promoter	Solyc02g089300.2	-//-
SL2.50ch02	51197983	51198059	77	26	0.0422591	0.11616	-0.0739007	-127.215	CHH	Solyc02g089350.2	promoter	Solyc02g089350.2	Gibberellin regulated protein (AHRD V1 **-- Q2HRH3_MEDTR)%3B contains Interpro domain(s) IPR003854 Gibberellin regulated protein
SL2.50ch02	51470786	51470878	93	43	0.0527884	0.00353688	0.0492515	248.725	CHH	Solyc02g089750.2	promoter	Solyc02g089750.2	Receptor kinase (AHRD V1 ***- B8XA57_GOSBA)%3B contains Interpro domain(s) IPR002290 Serine/threonine protein kinase
SL2.50ch02	51906062	51906143	82	27	0.222612	0.363829	-0.141217	-122.877	CHH	Solyc02g090340.2	promoter	Solyc02g090340.2	Cytochrome P450
SL2.50ch02	52060766	52060837	72	20	0.123769	0.23661	-0.112841	-95.8041	CHH	Solyc02g090520.1	promoter	Solyc02g090520.1	-//-
SL2.50ch02	52060766	52060837	72	20	0.123769	0.23661	-0.112841	-95.8041	CHH	Solyc02g090530.2	promoter	Solyc02g090530.2	Zinc finger CCCH domain-containing protein 62 (AHRD V1 *--- C3H62_ORYSJ)%3B contains Interpro domain(s) IPR003034 DNA-binding SAP
SL2.50ch02	52796844	52796900	57	24	0.265218	0.410182	-0.144964	-111.797	CHH	Solyc02g091530.2	promoter	Solyc02g091530.2	5%26apos%3B-AMP-activated protein kinase subunit beta-1 (Fragment) (AHRD V1 *-*- AAKB1_PIG)
SL2.50ch02	53059655	53059755	101	48	0.0703074	0.184095	-0.113788	-244.799	CHH	Solyc02g091830.2	promoter	Solyc02g091830.2	Hexokinase (AHRD V1 ***- Q9FVD3_CITSI)%3B contains Interpro domain(s) IPR001312 Hexokinase
SL2.50ch02	53233153	53233215	63	18	0.493844	0.233928	0.259916	111.288	CHH	Solyc02g092010.2	promoter	Solyc02g092010.2	GTP-binding protein hflX (AHRD V1 *-*- B8GW93_CAUCN)%3B contains Interpro domain(s) IPR016496 GTP-binding protein%2C HflX
SL2.50ch02	53630511	53630590	80	26	0.436376	0.242361	0.194015	160.41	CHH	Solyc02g092580.2	promoter	Solyc02g092580.2	Peroxidase (AHRD V1 **** A0S5Z4_SESIN)%3B contains Interpro domain(s) IPR002016 Haem peroxidase%2C plant/fungal/bacterial
SL2.50ch02	53724923	53725006	84	25	0.276263	0.425821	-0.149557	-118.971	CHH	Solyc02g092770.2	promoter	Solyc02g092770.2	Hydrolase alpha/beta fold family protein expressed (AHRD V1 **-* Q10J20_ORYSJ)%3B contains Interpro domain(s) IPR000073 Alpha/beta hydrolase fold-1
SL2.50ch02	54010120	54010170	51	16	0.213717	0.356868	-0.143151	-71.1211	CHH	Solyc02g093070.2	promoter	Solyc02g093070.2	2OG-Fe(II) oxygenase (AHRD V1 **-- Q09B48_STIAU)%3B contains Interpro domain(s) IPR005123 Oxoglutarate and iron-dependent oxygenase
SL2.50ch02	54174780	54174837	58	18	0.233882	0.386197	-0.152315	-90.182	CHH	Solyc02g093250.2	promoter	Solyc02g093250.2	Caffeoyl-CoA O-methyltransferase (AHRD V1 **** A8IFQ7_SOLLC)%3B contains Interpro domain(s) IPR002935 O-methyltransferase%2C family 3
SL2.50ch02	54527581	54527634	54	18	0.320637	0.478919	-0.158282	-86.958	CHH	Solyc02g093820.2	promoter	Solyc02g093820.2	UBX domain-containing protein (AHRD V1 *-*- D3BSC7_POLPA)%3B contains Interpro domain(s) IPR001012 UBX
SL2.50ch02	54627798	54627860	63	15	0.15407	0.0543772	0.0996928	75.2738	CHH	Solyc02g093940.2	promoter	Solyc02g093940.2	mTERF domain-containing protein 1%2C mitochondrial (AHRD V1 *--- MTER1_HUMAN)%3B contains Interpro domain(s) IPR003690 Mitochodrial transcription termination factor-related
SL2.50ch02	54758884	54758937	54	18	0.210538	0.0864268	0.124112	83.9165	CHH	Solyc02g094120.2	promoter	Solyc02g094120.2	Sulfite oxidase (AHRD V1 **** A5H1Q7_SOLLC)%3B contains Interpro domain(s) IPR000572 Oxidoreductase%2C molybdopterin binding
SL2.50ch02	17543050	17543150	101	11	0.962706	0.83093	0.131776	47.7101	CG	Solyc02g014590.1	intron	Solyc02g014590.1	-//-
SL2.50ch02	19228457	19228561	105	28	0.00133275	0.0461952	-0.0448624	-140.355	CHH	Solyc02g014870.2	intron	Solyc02g014870.2	Mitosis protein dim1 (AHRD V1 **-- B6T4C6_MAIZE)%3B contains Interpro domain(s) IPR004123 mRNA splicing factor%2C thioredoxin-like U5 snRNP
SL2.50ch02	24398696	24398752	57	15	0.151309	0.0622763	0.0890329	70.4632	CHH	Solyc02g022910.2	intron	Solyc02g022910.2	Fatty acid hydroxylase family protein expressed (AHRD V1 **** Q9AY73_ORYSJ)%3B contains Interpro domain(s) IPR006694 Fatty acid hydroxylase
SL2.50ch02	30691714	30691812	99	29	0.162502	0.322172	-0.15967	-159.186	CHH	Solyc02g036390.1	intron	Solyc02g036390.1	Regulator of chromosome condensation domain-containing protein (AHRD V1 *--- D3BDN0_POLPA)%3B contains Interpro domain(s) IPR009091 Regulator of chromosome condensation/beta-lactamase-inhibitor protein II
SL2.50ch02	30692100	30692190	91	17	0.542511	0.249135	0.293376	102.43	CHH	Solyc02g036390.1	intron	Solyc02g036390.1	Regulator of chromosome condensation domain-containing protein (AHRD V1 *--- D3BDN0_POLPA)%3B contains Interpro domain(s) IPR009091 Regulator of chromosome condensation/beta-lactamase-inhibitor protein II
SL2.50ch02	35427023	35427159	137	37	0.104494	0.253498	-0.149004	-174.626	CHH	Solyc02g063360.2	intron	Solyc02g063360.2	C2 domain-containing protein (AHRD V1 **-- D7MIH2_ARALY)%3B contains Interpro domain(s) IPR018029 C2 membrane targeting protein
SL2.50ch02	38394032	38394130	99	34	0.175182	0.083897	0.0912848	156.619	CHH	Solyc02g068440.2	intron	Solyc02g068440.2	RNA binding protein (AHRD V1 *-** B6U487_MAIZE)%3B contains Interpro domain(s) IPR012677 Nucleotide-binding%2C alpha-beta plait
SL2.50ch02	40876783	40876860	78	20	0.284812	0.458319	-0.173506	-105.364	CHH	Solyc02g071410.2	intron	Solyc02g071410.2	1-aminocyclopropane-1-carboxylate oxidase 1 (AHRD V1 **-- ACCO1_MALDO)%3B contains Interpro domain(s) IPR005123 Oxoglutarate and iron-dependent oxygenase
SL2.50ch02	41855912	41856007	96	52	0.139291	0.0274475	0.111843	249.016	CHH	Solyc02g076740.1	intron	Solyc02g076740.1	-//-
SL2.50ch02	42399927	42399995	69	22	0.0256492	0.0839003	-0.058251	-100.716	CHH	Solyc02g077470.2	intron	Solyc02g077470.2	Optic atrophy 3 protein homolog (AHRD V1 **-- OPA3_DANRE)%3B contains Interpro domain(s) IPR010754 Optic atrophy 3-like
SL2.50ch02	43358137	43358210	74	16	0.0314193	0.16683	-0.135411	-84.0938	CHH	Solyc02g078690.1	intron	Solyc02g078690.1	Serine carboxypeptidase K10B2.2 (AHRD V1 **** B6TSK4_MAIZE)%3B contains Interpro domain(s) IPR001563 Peptidase S10%2C serine carboxypeptidase
SL2.50ch02	52811816	52811894	79	25	0.158313	0.0608759	0.097437	130.359	CHH	Solyc02g091550.1	intron	Solyc02g091550.1	MADS-box transcription factor-like protein (AHRD V1 ***- Q9M2M4_ARATH)%3B contains Interpro domain(s) IPR002100 Transcription factor%2C MADS-box
SL2.50ch02	53029363	53029464	102	33	0.371745	0.209923	0.161822	171.878	CHH	Solyc02g091810.1	intron	Solyc02g091810.1	Transcription factor (AHRD V1 *-** Q9M4A8_MAIZE)%3B contains Interpro domain(s) IPR011598 Helix-loop-helix DNA-binding
SL2.50ch02	53628173	53628243	71	17	0.329903	0.509235	-0.179333	-80.7395	CHH	Solyc02g092580.2	intron	Solyc02g092580.2	Peroxidase (AHRD V1 **** A0S5Z4_SESIN)%3B contains Interpro domain(s) IPR002016 Haem peroxidase%2C plant/fungal/bacterial
SL2.50ch02	4276042	4276101	60	23	0.0297275	0.0997906	-0.0700631	-115.802	CHH	Solyc02g050190.1	exon	Solyc02g050190.1	Transposase (AHRD V1 **-- Q0ZCF0_POPTR)
SL2.50ch02	17543050	17543150	101	11	0.962706	0.83093	0.131776	47.7101	CG	Solyc02g014590.1	exon	Solyc02g014590.1	-//-
SL2.50ch02	19228457	19228561	105	28	0.00133275	0.0461952	-0.0448624	-140.355	CHH	Solyc02g014870.2	exon	Solyc02g014870.2	Mitosis protein dim1 (AHRD V1 **-- B6T4C6_MAIZE)%3B contains Interpro domain(s) IPR004123 mRNA splicing factor%2C thioredoxin-like U5 snRNP
SL2.50ch02	21580091	21580158	68	30	0.118272	0.0350198	0.0832523	155.405	CHH	Solyc02g021110.1	exon	Solyc02g021110.1	Ulp1 protease family C-terminal catalytic domain containing protein (AHRD V1 *-*- Q60D46_SOLDE)
SL2.50ch02	34496309	34496361	53	18	0.276676	0.470164	-0.193488	-109.574	CHH	Solyc02g062730.2	exon	Solyc02g062730.2	-//-
SL2.50ch02	41855912	41856007	96	52	0.139291	0.0274475	0.111843	249.016	CHH	Solyc02g076740.1	exon	Solyc02g076740.1	-//-
SL2.50ch02	44493454	44493576	123	39	0.0714232	0.193554	-0.12213	-213.348	CHH	Solyc02g080210.2	exon	Solyc02g080210.2	Pectinesterase (AHRD V1 ***- B9RXQ4_RICCO)%3B contains Interpro domain(s) IPR000070 Pectinesterase%2C catalytic
SL2.50ch02	51470786	51470878	93	43	0.0527884	0.00353688	0.0492515	248.725	CHH	Solyc02g089740.2	exon	Solyc02g089740.2	-//-
SL2.50ch02	53517335	53517398	64	37	0.00509917	0.0414742	-0.0363751	-187.469	CHH	Solyc02g092470.2	exon	Solyc02g092470.2	Formin 3 (AHRD V1 *-*- D0QAN4_ARATH)%3B contains Interpro domain(s) IPR015425 Actin-binding FH2
SL2.50ch03	41018374	41018443	70	23	0.272783	0.161842	0.110941	104.981	CHH	Solyc03g065260.2	utr3	Solyc03g065260.2	-//-
SL2.50ch03	67133363	67133441	79	21	0.0494858	0.12583	-0.0763444	-97.0084	CHH	Solyc03g118190.2	utr3	Solyc03g118190.2	Ethylene responsive transcription factor 2a (AHRD V1 *-*- C0J9I7_9ROSA)%3B contains Interpro domain(s) IPR001471 Pathogenesis-related transcriptional factor and ERF%2C DNA-binding
SL2.50ch03	22923749	22927446	3698	31	0.62874	0.924648	-0.295908	-191.673	CG	Solyc03g058140.1	TSS	Solyc03g058140.1	-//-
SL2.50ch03	23696120	23696269	150	21	0.675542	0.898036	-0.222495	-94.6788	CG	Solyc03g058300.1	TSS	Solyc03g058300.1	-//-
SL2.50ch03	431881	432030	150	45	0.286718	0.142551	0.144168	226.433	CHH	Target=Copia-2_SL-LTR:1-398;Class=LTR/Copia	repeat
SL2.50ch03	2051335	2051419	85	24	0.294796	0.476342	-0.181546	-135.728	CHH	Target=Copia-3_SL-LTR:1-263;Class=LTR/Copia	repeat
SL2.50ch03	3538171	3538248	78	23	0.23851	0.407538	-0.169028	-124.01	CHH	Target=Copia-2_SL-LTR:158-398;Class=LTR/Copia	repeat
SL2.50ch03	3659312	3659400	89	24	0.291339	0.447833	-0.156494	-111.425	CHH	Target=Ogre-LE1_LTR:3794-3934;Class=LTR/Gypsy	repeat
SL2.50ch03	5086802	5086879	78	32	0.37824	0.174821	0.203419	165.36	CHH	Target=Gypsy-11_SL-LTR:360-1017;Class=LTR/Gypsy	repeat
SL2.50ch03	5516313	5516411	99	25	0.0820168	0.227841	-0.145824	-123.662	CHH	Target=Copia-5_SL-I:824-4382;Class=LTR/Copia	repeat
SL2.50ch03	6254060	6254132	73	33	0.0845884	0.199707	-0.115119	-154.335	CHH	Target=Gypsy-11_SL-I:5138-6187;Class=LTR/Gypsy	repeat
SL2.50ch03	6254882	6254952	71	15	0.0407522	0.380496	-0.339744	-75.733	CHH	Target=Gypsy-11_SL-I:1-6187;Class=LTR/Gypsy	repeat
SL2.50ch03	7002528	7002599	72	7	0.773077	0.901242	-0.128166	-25.7453	CHG	Target=TONT1_LE_I-int:186-605;Class=LTR/Copia	repeat
SL2.50ch03	7056196	7056250	55	21	0.141671	0.0295677	0.112103	119.325	CHH	Target=Gypsy-11_SL-I:5141-6025;Class=LTR/Gypsy	repeat
SL2.50ch03	8578556	8578624	69	5	0.58395	0.817852	-0.233901	-21.3607	CHG	Target=TORTL1:2282-3464;Class=LTR/Copia	repeat
SL2.50ch03	8601555	8601632	78	23	0.139308	0.282186	-0.142878	-128.498	CHH	Target=SONATA2:2-212;Class=DNA/TcMar-Stowaway	repeat
SL2.50ch03	8692784	8692842	59	13	0.797835	0.94996	-0.152125	-63.6463	CG	Target=Gypsy-11_SL-I:5327-5446;Class=LTR/Gypsy	repeat
SL2.50ch03	10884118	10884168	51	13	0.0618328	0.177688	-0.115856	-63.4423	CHH	Target=Gypsy-11_SL-LTR:1-1017;Class=LTR/Gypsy	repeat
SL2.50ch03	10884402	10884464	63	19	0.0383525	0.145829	-0.107477	-93.426	CHH	Target=Gypsy-11_SL-LTR:1-1017;Class=LTR/Gypsy	repeat
SL2.50ch03	12870337	12870388	52	12	0.174317	0.430249	-0.255932	-77.9509	CHH	Target=(TTATA)n:4-60;Class=Simple_repeat	repeat
SL2.50ch03	16593851	16593909	59	23	0.0247606	0.133988	-0.109227	-109.646	CHH	Target=Gypsy-11_SL-I:962-3257;Class=LTR/Gypsy	repeat
SL2.50ch03	16614085	16614135	51	5	0.88771	0.657623	0.230088	24.0139	CHG	Target=Gypsy-11_SL-I:1-3645;Class=LTR/Gypsy	repeat
SL2.50ch03	17332581	17332635	55	15	0.922189	0.785304	0.136885	71.2643	CG	Target=Gypsy-11_SL-I:2733-6188;Class=LTR/Gypsy	repeat
SL2.50ch03	17550934	17550988	55	15	0.941149	0.840851	0.100299	68.8006	CG	Target=Gypsy-11_SL-LTR:69-1017;Class=LTR/Gypsy	repeat
SL2.50ch03	17717886	17717973	88	17	0.960575	0.829556	0.131019	87.6457	CG	Target=Gypsy-11_SL-I:1-6174;Class=LTR/Gypsy	repeat
SL2.50ch03	18735481	18735553	73	25	0.0330042	0.138299	-0.105295	-129.915	CHH	Target=(CA)n:1-278;Class=Simple_repeat	repeat
SL2.50ch03	18735481	18735553	73	25	0.0330042	0.138299	-0.105295	-129.915	CHH	Target=(CACG)n:1-179;Class=Simple_repeat	repeat
SL2.50ch03	18735527	18735629	103	27	0.818666	0.961919	-0.143254	-130.199	CG	Target=(CACG)n:1-179;Class=Simple_repeat	repeat
SL2.50ch03	18747904	18747987	84	28	0.349519	0.184604	0.164915	146.497	CHH	Target=(CAT)n:606-1382;Class=Simple_repeat	repeat
SL2.50ch03	19293195	19293245	51	16	0.941444	0.819217	0.122227	77.6219	CG	Target=Gypsy-11_SL-LTR:1-426;Class=LTR/Gypsy	repeat
SL2.50ch03	19294469	19294522	54	15	0.753597	0.913896	-0.160298	-79.6357	CG	Target=Gypsy-11_SL-I:5143-6186;Class=LTR/Gypsy	repeat
SL2.50ch03	19961719	19961799	81	25	0.140913	0.0373269	0.103586	132.373	CHH	Target=(TATG)n:2-74;Class=Simple_repeat	repeat
SL2.50ch03	20136242	20136304	63	7	0.933262	0.536064	0.397199	35.9897	CG	Target=Gypsy-11_SL-I:1-5330;Class=LTR/Gypsy	repeat
SL2.50ch03	21028924	21028976	53	13	0.831317	0.960415	-0.129098	-59.2025	CG	Target=GYPSOL2_LTR:4-1578;Class=LTR/Gypsy	repeat
SL2.50ch03	21147680	21147753	74	14	0.17836	0.0509816	0.127379	100.609	CHH	Target=(CATA)n:2-72;Class=Simple_repeat	repeat
SL2.50ch03	21639980	21640071	92	24	0.648667	0.845611	-0.196944	-124.165	CG	Target=(TCG)n:1-697;Class=Simple_repeat	repeat
SL2.50ch03	21640674	21640743	70	16	0.0667129	0.304399	-0.237686	-73.563	CHH	Target=(CAT)n:1-1378;Class=Simple_repeat	repeat
SL2.50ch03	21640794	21640857	64	19	0.616861	0.425074	0.191787	98.4865	CG	Target=(CAT)n:1-1378;Class=Simple_repeat	repeat
SL2.50ch03	21641100	21641196	97	26	0.0609489	0.30229	-0.241341	-138.935	CHH	Target=(CAT)n:1-1378;Class=Simple_repeat	repeat
SL2.50ch03	21641508	21641610	103	23	0.712302	0.937256	-0.224954	-125.677	CG	Target=(TCG)n:1-678;Class=Simple_repeat	repeat
SL2.50ch03	21765412	21765492	81	18	0.62181	0.837782	-0.215972	-97.1664	CHG	Target=Gypsy-11_SL-I:5136-5498;Class=LTR/Gypsy	repeat
SL2.50ch03	22923749	22927446	3698	31	0.62874	0.924648	-0.295908	-191.673	CG	Target=(ATG)n:1-617;Class=Simple_repeat	repeat
SL2.50ch03	22923749	22927446	3698	31	0.62874	0.924648	-0.295908	-191.673	CG	Target=(ATG)n:1-303;Class=Simple_repeat	repeat
SL2.50ch03	23814971	23815021	51	18	0.816013	0.945627	-0.129614	-89.6779	CG	Target=Gypsy-11_SL-I:5140-6187;Class=LTR/Gypsy	repeat
SL2.50ch03	25437839	25437935	97	11	0.811606	0.958386	-0.14678	-49.8988	CG	Target=Ogre-LE1_LTR:1-719;Class=LTR/Gypsy	repeat
SL2.50ch03	26316933	26316987	55	16	0.121299	0.222343	-0.101044	-71.685	CHH	Target=Copia-3_SL-I:3010-3739;Class=LTR/Copia	repeat
SL2.50ch03	27480472	27480534	63	16	0.218765	0.367966	-0.149201	-79.1166	CHH	Target=Gypsy-11_SL-I:5478-5699;Class=LTR/Gypsy	repeat
SL2.50ch03	27703502	27703556	55	19	0.0663207	0.217317	-0.150996	-101.222	CHH	Target=Gypsy-11_SL-I:2460-5787;Class=LTR/Gypsy	repeat
SL2.50ch03	27832696	27832816	121	31	0.152103	0.293377	-0.141274	-168.052	CHH	Target=SONATA1:1-243;Class=DNA/TcMar-Stowaway	repeat
SL2.50ch03	29207989	29212239	4251	21	0.0406688	0.24743	-0.206761	-131.65	CHH	Target=LycEPRV_LTR:9-87;Class=LTR/Gypsy	repeat
SL2.50ch03	31395423	31395486	64	24	0.115128	0.0293256	0.0858024	114.202	CHH	Target=GA-rich:1-175;Class=Low_complexity	repeat
SL2.50ch03	31518085	31518142	58	22	0.0607482	0.125311	-0.064563	-85.7446	CHH	Target=Copia-4_SL-I:2535-3482;Class=LTR/Copia	repeat
SL2.50ch03	32439652	32439731	80	37	0.110454	0.230494	-0.12004	-196.948	CHH	Target=GA-rich:1-239;Class=Low_complexity	repeat
SL2.50ch03	35179395	35179451	57	23	0.129199	0.261174	-0.131975	-116.684	CHH	Target=Gypsy-11_SL-LTR:803-1017;Class=LTR/Gypsy	repeat
SL2.50ch03	35740573	35741794	1222	19	0.0132104	0.122068	-0.108858	-108.13	CHH	Target=Gypsy-11_SL-LTR:967-1017;Class=LTR/Gypsy	repeat
SL2.50ch03	35740573	35741794	1222	19	0.0132104	0.122068	-0.108858	-108.13	CHH	Target=Gypsy-11_SL-I:5062-5732;Class=LTR/Gypsy	repeat
SL2.50ch03	36226774	36226849	76	18	0.0741197	0.353661	-0.279542	-106.962	CHH	Target=(ATG)n:1-313;Class=Simple_repeat	repeat
SL2.50ch03	37180881	37180942	62	28	0.192079	0.0621499	0.129929	168.933	CHH	Target=GA-rich:1-208;Class=Low_complexity	repeat
SL2.50ch03	37719620	37719701	82	27	0.0455444	0.158384	-0.11284	-136.081	CHH	Target=Gypsy-11_SL-I:3501-6079;Class=LTR/Gypsy	repeat
SL2.50ch03	39195956	39196020	65	29	0.0381525	0.155733	-0.11758	-182.658	CHH	Target=(TATATG)n:1-192;Class=Simple_repeat	repeat
SL2.50ch03	41018374	41018443	70	23	0.272783	0.161842	0.110941	104.981	CHH	Target=TORTL1:8880-9690;Class=LTR/Copia	repeat
SL2.50ch03	41101405	41101508	104	29	0.0345685	0.288683	-0.254114	-160.965	CHH	Target=(ATG)n:213-699;Class=Simple_repeat	repeat
SL2.50ch03	41101405	41101508	104	29	0.0345685	0.288683	-0.254114	-160.965	CHH	Target=(TAA)n:1-213;Class=Simple_repeat	repeat
SL2.50ch03	45155545	45155633	89	35	0.102415	0.0168633	0.0855514	185.278	CHH	Target=Ogre-LE1_LTR:200-703;Class=LTR/Gypsy	repeat
SL2.50ch03	47653506	47653556	51	4	0.897798	0.410286	0.487513	22.623	CHG	Target=Gypsy-11_SL-I:4853-6025;Class=LTR/Gypsy	repeat
SL2.50ch03	47845654	47845813	160	14	0.0042336	0.0590049	-0.0547713	-50.9549	CHH	Target=(TAA)n:1-1223;Class=Simple_repeat	repeat
SL2.50ch03	50283136	50283196	61	23	0.0618783	0.158888	-0.09701	-100.86	CHH	Target=Gypsy-11_SL-I:1-6188;Class=LTR/Gypsy	repeat
SL2.50ch03	50366668	50366721	54	21	0.118269	0.224894	-0.106625	-85.4241	CHH	Target=Copia-5_SL-I:3826-4382;Class=LTR/Copia	repeat
SL2.50ch03	50409398	50409482	85	27	0.0249357	0.0884902	-0.0635545	-127.139	CHH	Target=GYPSOL2_LTR:3-1580;Class=LTR/Gypsy	repeat
SL2.50ch03	51936562	51936645	84	31	0.298184	0.48643	-0.188246	-160.819	CHH	Target=Copia-4_SL-LTR:598-714;Class=LTR/Copia	repeat
SL2.50ch03	51977178	51977268	91	27	0.262142	0.409192	-0.14705	-132.865	CHH	Target=Copia-3_SL-LTR:1-276;Class=LTR/Copia	repeat
SL2.50ch03	52442014	52442090	77	24	0.316139	0.451324	-0.135185	-108.224	CHH	Target=TONT1_LE_LTR:77-239;Class=LTR/Copia	repeat
SL2.50ch03	53571836	53571904	69	12	0.0483779	0.31948	-0.271102	-69.7004	CHH	Target=(TA)n:1-69;Class=Simple_repeat	repeat
SL2.50ch03	53585090	53585141	52	18	0.14299	0.269664	-0.126674	-81.7256	CHH	Target=Gypsy-11_SL-I:1-6188;Class=LTR/Gypsy	repeat
SL2.50ch03	53636940	53637031	92	34	0.239304	0.0942956	0.145008	185.212	CHH	Target=Copia-5_SL-I:1-4060;Class=LTR/Copia	repeat
SL2.50ch03	53686347	53686436	90	25	0.222889	0.030406	0.192483	123.897	CHH	Target=Gypsy-11_SL-I:5139-5764;Class=LTR/Gypsy	repeat
SL2.50ch03	53750007	53750062	56	11	0.0799607	0.218845	-0.138884	-51.7339	CHH	Target=Gypsy-11_SL-I:5143-6167;Class=LTR/Gypsy	repeat
SL2.50ch03	53892432	53892498	67	21	0.0795814	0.207149	-0.127568	-100.278	CHH	Target=Gypsy-11_SL-LTR:107-1017;Class=LTR/Gypsy	repeat
SL2.50ch03	55271570	55271621	52	15	0.0691256	0.160983	-0.0918575	-70.5964	CHH	Target=TONT1_LE_LTR:1-1002;Class=LTR/Copia	repeat
SL2.50ch03	55848233	55848304	72	21	0.937276	0.809971	0.127305	106.331	CG	Target=GYPSOL2_LTR:389-526;Class=LTR/Gypsy	repeat
SL2.50ch03	55853563	55853619	57	20	0.12394	0.0223411	0.101599	93.2007	CHH	Target=GYPSOL2_LTR:1-1580;Class=LTR/Gypsy	repeat
SL2.50ch03	56466071	56466160	90	46	0.0524888	0.143357	-0.0908681	-232.856	CHH	Target=Copia-5_SL-I:1-4382;Class=LTR/Copia	repeat
SL2.50ch03	58143213	58143277	65	28	0.201185	0.0463376	0.154847	161.092	CHH	Target=Ogre-LE1_LTR:1-1190;Class=LTR/Gypsy	repeat
SL2.50ch03	58710135	58710186	52	11	0.135699	0.0372964	0.0984029	45.4227	CHH	Target=(CATA)n:2-52;Class=Simple_repeat	repeat
SL2.50ch03	58714189	58714242	54	19	0.135539	0.0281753	0.107363	92.9268	CHH	Target=GA-rich:1-299;Class=Low_complexity	repeat
SL2.50ch03	59821188	59822272	1085	41	0.35198	0.23759	0.11439	138.092	CHH	Target=TONT1_LE_LTR:897-1004;Class=LTR/Copia	repeat
SL2.50ch03	59904090	59904175	86	21	0.0264866	0.12323	-0.096743	-111.448	CHH	Target=SINE_SO:1-186;Class=SINE	repeat
SL2.50ch03	62284290	62284351	62	7	0.590691	0.940262	-0.34957	-34.1266	CG	Target=Gypsy-11_SL-I:1645-3522;Class=LTR/Gypsy	repeat
SL2.50ch03	62526104	62526264	161	57	0.0997416	0.212634	-0.112893	-256.989	CHH	Target=Gypsy-11_SL-I:3767-5062;Class=LTR/Gypsy	repeat
SL2.50ch03	62527560	62527615	56	21	0.0989084	0.287211	-0.188302	-109.254	CHH	Target=Gypsy-11_SL-I:1645-3522;Class=LTR/Gypsy	repeat
SL2.50ch03	62527763	62527814	52	5	0.891057	0.970046	-0.0789888	-21.2646	CG	Target=Gypsy-11_SL-I:1645-3522;Class=LTR/Gypsy	repeat
SL2.50ch03	62650558	62650619	62	7	0.743201	0.979641	-0.236439	-36.9939	CG	Target=Gypsy-11_SL-I:1645-3522;Class=LTR/Gypsy	repeat
SL2.50ch03	62894805	62894877	73	39	0.0389541	0.00393988	0.0350142	180.495	CHH	Target=(CCA)n:1-289;Class=Simple_repeat	repeat
SL2.50ch03	63425207	63425284	78	26	0.654272	0.815308	-0.161036	-143.825	CHH	Target=Copia-3_SL-LTR:1-254;Class=LTR/Copia	repeat
SL2.50ch03	64587711	64587820	110	30	0.852172	0.733022	0.11915	136.965	CHH	Target=Copia-3_SL-LTR:1-254;Class=LTR/Copia	repeat
SL2.50ch03	139449	139524	76	12	0.141463	0.311254	-0.169791	-58.7481	CHH	Solyc03g005240.1	promoter	Solyc03g005240.1	Calmodulin (AHRD V1 ***- Q39890_SOYBN)%3B contains Interpro domain(s) IPR011992 EF-Hand type
SL2.50ch03	188035	188085	51	10	0.479491	0.284483	0.195008	47.1676	CHH	Solyc03g005320.2	promoter	Solyc03g005320.2	Fatty acid elongase 3-ketoacyl-CoA synthase (AHRD V1 **** Q6DUV5_BRANA)%3B contains Interpro domain(s) IPR012392 Very-long-chain 3-ketoacyl-CoA synthase
SL2.50ch03	580956	581016	61	12	0.18919	0.350812	-0.161622	-56.1465	CHH	Solyc03g005860.2	promoter	Solyc03g005860.2	Lipid A export ATP-binding/permease protein msbA (AHRD V1 *--- MSBA_DESPS)%3B contains Interpro domain(s) IPR003439 ABC transporter-like
SL2.50ch03	717903	717953	51	19	0.352524	0.511031	-0.158507	-87.5707	CHH	Solyc03g006030.2	promoter	Solyc03g006030.2	Receptor like kinase%2C RLK
SL2.50ch03	770190	770366	177	62	0.269809	0.113142	0.156667	327.665	CHH	Solyc03g006090.2	promoter	Solyc03g006090.2	-//-
SL2.50ch03	770190	770366	177	62	0.269809	0.113142	0.156667	327.665	CHH	Solyc03g006100.2	promoter	Solyc03g006100.2	Receptor like kinase%2C RLK
SL2.50ch03	898526	898607	82	28	0.137463	0.0534298	0.0840333	138.694	CHH	Solyc03g006280.2	promoter	Solyc03g006280.2	-//-
SL2.50ch03	1712324	1712376	53	9	0.129563	0.309444	-0.179881	-47.7425	CHH	Solyc03g007120.2	promoter	Solyc03g007120.2	Leaf senescence protein-like (AHRD V1 **-- Q8LQG0_ORYSJ)%3B contains Interpro domain(s) IPR004253 Protein of unknown function DUF231%2C plant
SL2.50ch03	1782617	1782675	59	18	0.358921	0.559596	-0.200675	-84.7513	CHH	Solyc03g007220.2	promoter	Solyc03g007220.2	Membrane receptor-like protein 1 (AHRD V1 *-*- B3TJG2_CAPAN)
SL2.50ch03	1985651	1985762	112	25	0.189669	0.0891592	0.100509	111.016	CHH	Solyc03g007440.2	promoter	Solyc03g007440.2	gnl|BL_ORD_ID|296636 sp|Q9FK13|PDV1_ARATH Plastid division protein PDV1 OS=Arabidopsis thaliana OX=3702 GN=PDV1 PE=1 SV=1//9.80137e-34
SL2.50ch03	2051335	2051419	85	24	0.294796	0.476342	-0.181546	-135.728	CHH	Solyc03g007480.2	promoter	Solyc03g007480.2	Myosin (AHRD V1 ***- D2UY43_NAEGR)%3B contains Interpro domain(s) IPR010926 Myosin tail 2
SL2.50ch03	2437359	2437455	97	31	0.0234344	0.0939498	-0.0705153	-159.634	CHH	Solyc03g007940.2	promoter	Solyc03g007940.2	Glycoside hydrolase family 28 protein/polygalacturonase family protein (AHRD V1 **-- Q1PEH2_ARATH)%3B contains Interpro domain(s) IPR012334 Pectin lyase fold
SL2.50ch03	3705720	3705774	55	23	0.237593	0.120095	0.117499	114.233	CHH	Solyc03g026260.2	promoter	Solyc03g026260.2	TraB family protein (AHRD V1 *-*- D7KED1_ARALY)%3B contains Interpro domain(s) IPR002816 Pheromone shutdown-related%2C TraB
SL2.50ch03	4057445	4057496	52	15	0.515099	0.353479	0.16162	66.7962	CHH	Solyc03g031560.2	promoter	Solyc03g031560.2	UDP-3-O- (AHRD V1 ***- B9RXS8_RICCO)%3B contains Interpro domain(s) IPR011004 Trimeric LpxA-like
SL2.50ch03	4170224	4170281	58	22	0.0902766	0.199567	-0.109291	-116.47	CHH	Solyc03g031700.2	promoter	Solyc03g031700.2	ABC transporter FeS assembly protein SufB (AHRD V1 ***- C7JBP7_ACEP3)%3B contains Interpro domain(s) IPR010231 SUF system FeS cluster assembly%2C SufB
SL2.50ch03	4833044	4833112	69	26	0.107038	0.023514	0.0835242	137.278	CHH	Solyc03g033250.1	promoter	Solyc03g033250.1	Tracheary element differentiation-related 6 (AHRD V1 --*- C1PGW0_ZINEL)
SL2.50ch03	4852741	4852803	63	15	0.146936	0.0281358	0.1188	76.2114	CHH	Solyc03g033280.1	promoter	Solyc03g033280.1	Tracheary element differentiation-related 6 (AHRD V1 *-*- C1PGW0_ZINEL)
SL2.50ch03	5036215	5036276	62	15	0.00638872	0.069672	-0.0632833	-69.926	CHH	Solyc03g033490.1	promoter	Solyc03g033490.1	Thaumatin-like protein (AHRD V1 ***- Q9ZQY9_ARATH)%3B contains Interpro domain(s) IPR001938 Thaumatin%2C pathogenesis-related
SL2.50ch03	5344738	5344788	51	17	0.211632	0.342399	-0.130767	-74.4904	CHH	Solyc03g033740.2	promoter	Solyc03g033740.2	-//-
SL2.50ch03	5382177	5382232	56	10	0.138016	0.276	-0.137984	-47.5436	CHH	Solyc03g033750.1	promoter	Solyc03g033750.1	BCS1 protein-like protein (AHRD V1 ***- Q8LBK2_ARATH)
SL2.50ch03	5634409	5634474	66	20	0.0911339	0.193331	-0.102197	-95.9231	CHH	Solyc03g033940.1	promoter	Solyc03g033940.1	MADS-box protein (AHRD V1 *-*- D7MTU5_ARALY)%3B contains Interpro domain(s) IPR002100 Transcription factor%2C MADS-box
SL2.50ch03	5743255	5743316	62	14	0.411401	0.165547	0.245854	71.1593	CHH	Solyc03g034030.2	promoter	Solyc03g034030.2	Ce-LEA (AHRD V1 ***- O16527_CAEEL)
SL2.50ch03	5743255	5743316	62	14	0.411401	0.165547	0.245854	71.1593	CHH	Solyc03g034040.1	promoter	Solyc03g034040.1	-//-
SL2.50ch03	6055484	6055611	128	39	0.201036	0.336529	-0.135493	-189.631	CHH	Solyc03g034300.1	promoter	Solyc03g034300.1	-//-
SL2.50ch03	8100237	8100290	54	16	0.284846	0.436935	-0.152089	-75.7015	CHH	Solyc03g044100.2	promoter	Solyc03g044100.2	Peroxidase 5 (AHRD V1 **** B6E500_LITCN)%3B contains Interpro domain(s) IPR002016 Haem peroxidase%2C plant/fungal/bacterial
SL2.50ch03	8455564	8455652	89	25	0.141843	0.0395867	0.102256	143.206	CHH	Solyc03g044200.2	promoter	Solyc03g044200.2	Alcohol dehydrogenase (AHRD V1 **** Q43169_SOLTU)%3B contains Interpro domain(s) IPR002085 Alcohol dehydrogenase superfamily%2C zinc-containing
SL2.50ch03	8601555	8601632	78	23	0.139308	0.282186	-0.142878	-128.498	CHH	Solyc03g044260.2	promoter	Solyc03g044260.2	Ubiquitin-conjugating enzyme E2 I (AHRD V1 ***- B6U359_MAIZE)%3B contains Interpro domain(s) IPR000608 Ubiquitin-conjugating enzyme%2C E2
SL2.50ch03	12538616	12538698	83	26	0.289254	0.467354	-0.1781	-126.02	CHH	Solyc03g046410.2	promoter	Solyc03g046410.2	-//-
SL2.50ch03	18207102	18207167	66	13	0.0849995	0.253656	-0.168657	-75.4574	CHH	Solyc03g071570.2	promoter	Solyc03g071570.2	Pectate lyase-like protein (AHRD V1 **** Q6U6I9_BRANA)%3B contains Interpro domain(s) IPR002022 Pectate lyase/Amb allergen
SL2.50ch03	18735481	18735553	73	25	0.0330042	0.138299	-0.105295	-129.915	CHH	Solyc03g071770.1	promoter	Solyc03g071770.1	DNA-directed RNA polymerase subunit beta%26apos%26apos (AHRD V1 ***- A9XW65_CORFO)
SL2.50ch03	18735527	18735629	103	27	0.818666	0.961919	-0.143254	-130.199	CG	Solyc03g071770.1	promoter	Solyc03g071770.1	DNA-directed RNA polymerase subunit beta%26apos%26apos (AHRD V1 ***- A9XW65_CORFO)
SL2.50ch03	19001527	19001619	93	31	0.383561	0.629188	-0.245627	-201.596	CHH	Solyc03g071850.1	promoter	Solyc03g071850.1	UDP-glucuronosyltransferase 1-6 (AHRD V1 *-*- UD16_HUMAN)%3B contains Interpro domain(s) IPR002213 UDP-glucuronosyl/UDP-glucosyltransferase
SL2.50ch03	22923749	22927446	3698	31	0.62874	0.924648	-0.295908	-191.673	CG	Solyc03g058140.1	promoter	Solyc03g058140.1	-//-
SL2.50ch03	23696120	23696269	150	21	0.675542	0.898036	-0.222495	-94.6788	CG	Solyc03g058300.1	promoter	Solyc03g058300.1	-//-
SL2.50ch03	27832696	27832816	121	31	0.152103	0.293377	-0.141274	-168.052	CHH	Solyc03g059140.2	promoter	Solyc03g059140.2	CASTOR (AHRD V1 ***- D6C5X5_MEDTR)
SL2.50ch03	27832696	27832816	121	31	0.152103	0.293377	-0.141274	-168.052	CHH	Solyc03g059150.2	promoter	Solyc03g059150.2	DMI1 protein (Fragment) (AHRD V1 ***- A9DNT9_MEDTR)
SL2.50ch03	33138903	33139047	145	35	0.779261	0.596469	0.182792	154.708	CG	Solyc03g063080.1	promoter	Solyc03g063080.1	-//-
SL2.50ch03	33386238	33386307	70	24	0.685946	0.537025	0.148921	112.147	CHH	Solyc03g063160.1	promoter	Solyc03g063160.1	Pentatricopeptide repeat-containing protein (AHRD V1 ***- D7LCN4_ARALY)%3B contains Interpro domain(s) IPR002885 Pentatricopeptide repeat
SL2.50ch03	34952337	34952424	88	26	0.234991	0.117674	0.117317	111.204	CHH	Solyc03g063560.2	promoter	Solyc03g063560.2	Glutamate synthase (Ferredoxin) (AHRD V1 ***- B8HTZ7_CYAP4)%3B contains Interpro domain(s) IPR002932 Glutamate synthase%2C central-C
SL2.50ch03	37180881	37180942	62	28	0.192079	0.0621499	0.129929	168.933	CHH	Solyc03g063980.1	promoter	Solyc03g063980.1	-//-
SL2.50ch03	37180881	37180942	62	28	0.192079	0.0621499	0.129929	168.933	CHH	Solyc03g063970.2	promoter	Solyc03g063970.2	ER-derived vesicles protein ERV14 (AHRD V1 *--- B6T2L9_MAIZE)%3B contains Interpro domain(s) IPR003377 Cornichon
SL2.50ch03	47053482	47053585	104	26	0.0478782	0.182274	-0.134396	-156.341	CHH	Solyc03g013160.2	promoter	Solyc03g013160.2	Amino acid transporter family protein (AHRD V1 **** D7M7A7_ARALY)%3B contains Interpro domain(s) IPR013057 Amino acid transporter%2C transmembrane
SL2.50ch03	50320577	50320657	81	31	0.0306666	0.112285	-0.0816187	-149.665	CHH	Solyc03g078290.2	promoter	Solyc03g078290.2	40S ribosomal protein S18 (AHRD V1 ***- B4G286_MAIZE)%3B contains Interpro domain(s) IPR001892 Ribosomal protein S13
SL2.50ch03	50719283	50719390	108	24	0.596713	0.405482	0.191231	130.004	CHH	Solyc03g078360.1	promoter	Solyc03g078360.1	Receptor-like protein kinase (AHRD V1 ***- Q39202_ARATH)%3B contains Interpro domain(s) IPR002290 Serine/threonine protein kinase
SL2.50ch03	51686254	51686335	82	31	0.0157044	0.0960348	-0.0803304	-167.53	CHH	Solyc03g079880.2	promoter	Solyc03g079880.2	Protease inhibitor/seed storage/lipid transfer protein family protein (AHRD V1 **** D7LUP2_ARALY)%3B contains Interpro domain(s) IPR003612 Plant lipid transfer protein/seed storage/trypsin-alpha amylase inhibitor
SL2.50ch03	52638721	52638790	70	14	0.0295147	0.109103	-0.0795879	-63.8131	CHH	Solyc03g082750.1	promoter	Solyc03g082750.1	WRKY transcription factor 78 (AHRD V1 *-*- Q5HZ67_ORYSA)%3B contains Interpro domain(s) IPR003657 DNA-binding WRKY
SL2.50ch03	53190802	53190857	56	17	0.130043	0.0421703	0.0878723	80.8294	CHH	Solyc03g083360.2	promoter	Solyc03g083360.2	Pectinesterase (AHRD V1 ***- B9IDR8_POPTR)%3B contains Interpro domain(s) IPR000070 Pectinesterase%2C catalytic
SL2.50ch03	53585090	53585141	52	18	0.14299	0.269664	-0.126674	-81.7256	CHH	Solyc03g083630.1	promoter	Solyc03g083630.1	-//-
SL2.50ch03	53656421	53656489	69	11	0.529896	0.764952	-0.235056	-63.2218	CHH	Solyc03g083720.1	promoter	Solyc03g083720.1	Pectinesterase (AHRD V1 ***- C0PST8_PICSI)%3B contains Interpro domain(s) IPR006501 Pectinesterase inhibitor
SL2.50ch03	53928761	53928811	51	15	0.109108	0.231525	-0.122417	-71.4907	CHH	Solyc03g083980.1	promoter	Solyc03g083980.1	-//-
SL2.50ch03	54699970	54700054	85	22	0.0986387	0.216003	-0.117365	-119.949	CHH	Solyc03g093410.2	promoter	Solyc03g093410.2	High-affinity glucose transporter (AHRD V1 **** HGT1_KLULA)%3B contains Interpro domain(s) IPR003663 Sugar/inositol transporter
SL2.50ch03	55210479	55210529	51	15	0.142105	0.249651	-0.107545	-67.7241	CHH	Solyc03g093640.2	promoter	Solyc03g093640.2	Polycomb group protein EMBRYONIC FLOWER 2 (AHRD V1 **-- EMF2_ARATH)%3B contains Interpro domain(s) IPR007087 Zinc finger%2C C2H2-type
SL2.50ch03	55500753	55500805	53	7	0.0779691	0.0151961	0.062773	41.7203	CHH	Solyc03g093810.1	promoter	Solyc03g093810.1	-//-
SL2.50ch03	55541965	55542053	89	20	0.209996	0.392487	-0.182491	-106.588	CHH	Solyc03g093880.2	promoter	Solyc03g093880.2	UPF0406 protein C16orf57 homolog (AHRD V1 *-*- CP057_MOUSE)%3B contains Interpro domain(s) IPR019146 Unidentified protein family UPF0406
SL2.50ch03	56060984	56061129	146	35	0.508963	0.676615	-0.167651	-160.651	CHH	Solyc03g094160.2	promoter	Solyc03g094160.2	Metacaspase (AHRD V1 ***- A8NU42_COPC7)%3B contains Interpro domain(s) IPR011600 Peptidase C14%2C caspase catalytic
SL2.50ch03	56590111	56590183	73	17	0.485079	0.304875	0.180205	90.8674	CHH	Solyc03g095470.2	promoter	Solyc03g095470.2	Chromosome 01 contig 1 DNA sequence (Fragment) (AHRD V1 *-*- Q01FK5_OSTTA)%3B contains Interpro domain(s) IPR013261 Mitochondrial inner membrane translocase complex%2C subunit Tim21
SL2.50ch03	58230595	58230657	63	20	0.390817	0.238305	0.152512	96.0472	CHH	Solyc03g096250.2	promoter	Solyc03g096250.2	Yippee zinc-binding-like protein (AHRD V1 **** C1FDK9_9CHLO)%3B contains Interpro domain(s) IPR004910 Yippee-like protein
SL2.50ch03	58540259	58540328	70	12	0.0129406	0.0864029	-0.0734623	-54.7217	CHH	Solyc03g096450.1	promoter	Solyc03g096450.1	-//-
SL2.50ch03	59079666	59079732	67	22	0.266977	0.473335	-0.206358	-135.272	CHH	Solyc03g096730.2	promoter	Solyc03g096730.2	GDP-D-mannose pyrophosphorylase 1
SL2.50ch03	59462691	59462754	64	15	0.177829	0.42622	-0.248391	-73.2078	CHH	Solyc03g097130.2	promoter	Solyc03g097130.2	ATP binding protein (AHRD V1 ***- D7M885_ARALY)%3B contains Interpro domain(s) IPR000719 Protein kinase%2C core
SL2.50ch03	59493488	59493565	78	14	0.364135	0.19157	0.172564	70.4013	CHH	Solyc03g097170.2	promoter	Solyc03g097170.2	Cinnamoyl-CoA reductase-like protein (AHRD V1 ***- Q9M0B3_ARATH)%3B contains Interpro domain(s) IPR016040 NAD(P)-binding domain
SL2.50ch03	59904090	59904175	86	21	0.0264866	0.12323	-0.096743	-111.448	CHH	Solyc03g097570.2	promoter	Solyc03g097570.2	MtN3-like protein (AHRD V1 **-- Q9LUE3_ARATH)%3B contains Interpro domain(s) IPR018179 RAG1-activating protein 1 homologue
SL2.50ch03	60521046	60521105	60	17	0.0602716	0.173922	-0.11365	-89.7928	CHH	Solyc03g098180.2	promoter	Solyc03g098180.2	Phosphoesterase dhha1 (AHRD V1 ***- A2A059_9BACT)
SL2.50ch03	61370473	61370539	67	13	0.0290957	0.12662	-0.0975246	-63.3291	CHH	Solyc03g019790.2	promoter	Solyc03g019790.2	Alpha-galactosidase (AHRD V1 **** Q9SP05_SOLLC)%3B contains Interpro domain(s) IPR013785 Aldolase-type TIM barrel
SL2.50ch03	61974937	61975021	85	30	0.109033	0.216251	-0.107219	-139.728	CHH	Solyc03g111380.2	promoter	Solyc03g111380.2	Tubulin beta-1 chain (AHRD V1 ***- C1BSD0_9MAXI)%3B contains Interpro domain(s) IPR002454 Gamma tubulin
SL2.50ch03	61974937	61975021	85	30	0.109033	0.216251	-0.107219	-139.728	CHH	Solyc03g111390.2	promoter	Solyc03g111390.2	Kelch domain-containing protein 4 (AHRD V1 ***- B2VXE7_PYRTR)%3B contains Interpro domain(s) IPR015915 Kelch-type beta propeller
SL2.50ch03	62381773	62381904	132	35	0.0152538	0.0749845	-0.0597307	-154.712	CHH	Solyc03g111730.2	promoter	Solyc03g111730.2	Cathepsin B-like cysteine proteinase (AHRD V1 **-* CYSP_SCHMA)%3B contains Interpro domain(s) IPR013128 Peptidase C1A%2C papain
SL2.50ch03	62454601	62454664	64	16	0.133728	0.310111	-0.176383	-79.6414	CHH	Solyc03g111840.2	promoter	Solyc03g111840.2	Polyadenylate-binding protein 1-like (AHRD V1 **-- PAP1L_HUMAN)%3B contains Interpro domain(s) IPR000504 RNA recognition motif%2C RNP-1
SL2.50ch03	62581719	62581783	65	19	0.167438	0.297964	-0.130526	-92.2944	CHH	Solyc03g112040.1	promoter	Solyc03g112040.1	Cytochrome P450
SL2.50ch03	62815160	62815225	66	17	0.228815	0.390886	-0.162071	-82.2649	CHH	Solyc03g112410.1	promoter	Solyc03g112410.1	Histone deacetylase (AHRD V1 ***- B9I3D0_POPTR)%3B contains Interpro domain(s) IPR003084 Histone deacetylase
SL2.50ch03	62992177	62992227	51	11	0.322517	0.189721	0.132796	48.7202	CHH	Solyc03g112600.2	promoter	Solyc03g112600.2	JmjC domain-containing protein (AHRD V1 **-- B6K2H3_SCHJY)%3B contains Interpro domain(s) IPR013129 Transcription factor jumonji
SL2.50ch03	63082628	63082690	63	27	0.30976	0.439081	-0.129321	-125.65	CHH	Solyc03g112740.1	promoter	Solyc03g112740.1	Homeobox transcription factor KN2 (Fragment) (AHRD V1 *-*- Q0QV71_PICAB)%3B contains Interpro domain(s) IPR005541 KNOX2
SL2.50ch03	63425207	63425284	78	26	0.654272	0.815308	-0.161036	-143.825	CHH	Solyc03g113190.1	promoter	Solyc03g113190.1	Phosphoribosylanthranilate transferase (Fragment) (AHRD V1 *--- Q43085_PEA)%3B contains Interpro domain(s) IPR013583 Phosphoribosyltransferase C-terminal%2C plant
SL2.50ch03	63470245	63470297	53	11	0.563092	0.387994	0.175098	51.3512	CHH	Solyc03g113280.2	promoter	Solyc03g113280.2	Membrane protein HPP family (AHRD V1 *-*- D9Y9E6_9DELT)%3B contains Interpro domain(s) IPR007065 HPP
SL2.50ch03	63591297	63591367	71	16	0.0318444	0.128824	-0.0969793	-83.5819	CHH	Solyc03g113450.2	promoter	Solyc03g113450.2	Receptor like kinase%2C RLK
SL2.50ch03	63612839	63612927	89	28	0.322359	0.10558	0.216779	184.493	CHH	Solyc03g113480.1	promoter	Solyc03g113480.1	-//-
SL2.50ch03	64144517	64144591	75	21	0.0806772	0.207982	-0.127305	-113.671	CHH	Solyc03g114120.2	promoter	Solyc03g114120.2	Ribonuclease III (AHRD V1 ***- D9Y3M1_9BURK)%3B contains Interpro domain(s) IPR000999 Ribonuclease III
SL2.50ch03	64379834	64379909	76	19	0.0533512	0.153477	-0.100126	-98.7006	CHH	Solyc03g114370.2	promoter	Solyc03g114370.2	Atp-dependent RNA helicase (AHRD V1 **** B8BY61_THAPS)%3B contains Interpro domain(s) IPR011545 DNA/RNA helicase%2C DEAD/DEAH box type%2C N-terminal
SL2.50ch03	64405585	64405682	98	24	0.315471	0.1683	0.147171	105.617	CHH	Solyc03g114410.2	promoter	Solyc03g114410.2	G-patch domain-containing protein (AHRD V1 *-*- C5GVR1_AJEDR)%3B contains Interpro domain(s) IPR011666 Protein of unknown function DUF1604
SL2.50ch03	64428730	64428789	60	11	0.0679747	0.242016	-0.174042	-57.6959	CHH	Solyc03g114430.1	promoter	Solyc03g114430.1	-//-
SL2.50ch03	64587711	64587820	110	30	0.852172	0.733022	0.11915	136.965	CHH	Solyc03g114680.2	promoter	Solyc03g114680.2	RING finger protein 13 (AHRD V1 *-*- RNF13_BOVIN)%3B contains Interpro domain(s) IPR018957 Zinc finger%2C C3HC4 RING-type
SL2.50ch03	64666859	64666927	69	15	0.28286	0.494031	-0.211172	-84.4851	CHH	Solyc03g114780.2	promoter	Solyc03g114780.2	Predicted ATP-dependent RNA helicase (AHRD V1 **** Q2U083_ASPOR)%3B contains Interpro domain(s) IPR011545 DNA/RNA helicase%2C DEAD/DEAH box type%2C N-terminal
SL2.50ch03	65275190	65275246	57	20	0.360128	0.212698	0.14743	93.0766	CHH	Solyc03g115620.1	promoter	Solyc03g115620.1	%3B contains Interpro domain(s) IPR008545 Protein of unknown function DUF827%2C plant
SL2.50ch03	65315617	65315698	82	37	0.292517	0.0820529	0.210464	207.178	CHH	Solyc03g115680.2	promoter	Solyc03g115680.2	Formin 2A (AHRD V1 ***- C7BGM8_PHYPA)%3B contains Interpro domain(s) IPR015425 Actin-binding FH2
SL2.50ch03	65361365	65361441	77	27	0.20084	0.424014	-0.223173	-167.265	CHH	Solyc03g115730.2	promoter	Solyc03g115730.2	-//-
SL2.50ch03	65371886	65371957	72	18	0.0327754	0.120802	-0.088027	-95.0949	CHH	Solyc03g115760.2	promoter	Solyc03g115760.2	Vesicle transport v-SNARE 11-like (AHRD V1 ***- Q307Y3_SOLTU)%3B contains Interpro domain(s) IPR007705 Vesicle transport v-SNARE
SL2.50ch03	65417262	65417379	118	27	0.344123	0.150613	0.19351	145.335	CHH	Solyc03g115820.2	promoter	Solyc03g115820.2	Ribulose-5-phosphate-3-epimerase (AHRD V1 ***- Q8S4X2_PEA)%3B contains Interpro domain(s) IPR000056 Ribulose-phosphate 3-epimerase
SL2.50ch03	65631704	65631809	106	31	0.163243	0.00730095	0.155942	167.469	CHH	Solyc03g116120.1	promoter	Solyc03g116120.1	Glutathione S-transferase 12 (AHRD V1 **** Q4LAW7_CAPCH)%3B contains Interpro domain(s) IPR004045 Glutathione S-transferase%2C N-terminal
SL2.50ch03	65725598	65725649	52	14	0.0508462	0.145704	-0.0948581	-66.9816	CHH	Solyc03g116230.2	promoter	Solyc03g116230.2	Agglutinin isolectin I (Fragment) (AHRD V1 *--- Q9S7K1_URTDI)%3B contains Interpro domain(s) IPR001002 Chitin-binding%2C type 1
SL2.50ch03	65738389	65738458	70	30	0.0874218	0.013609	0.0738128	136.164	CHH	Solyc03g116240.2	promoter	Solyc03g116240.2	Endochitinase (AHRD V1 *-*- Q9FEW1_NICSY)%3B contains Interpro domain(s) IPR001002 Chitin-binding%2C type 1
SL2.50ch03	65954330	65954407	78	17	0.108474	0.288279	-0.179804	-83.6109	CHH	Solyc03g116610.2	promoter	Solyc03g116610.2	Ethylene-responsive transcription factor 7 (AHRD V1 *-** ERF83_ARATH)%3B contains Interpro domain(s) IPR001471 Pathogenesis-related transcriptional factor and ERF%2C DNA-binding
SL2.50ch03	66052474	66052530	57	14	0.248839	0.422291	-0.173452	-64.3276	CHH	Solyc03g116760.2	promoter	Solyc03g116760.2	LRR receptor-like serine/threonine-protein kinase FEI 1 (AHRD V1 **** FEI1_ARATH)%3B contains Interpro domain(s) IPR002290 Serine/threonine protein kinase
SL2.50ch03	66251644	66251726	83	21	0.160897	0.0235067	0.137391	114.362	CHH	Solyc03g116980.1	promoter	Solyc03g116980.1	-//-
SL2.50ch03	66252320	66252402	83	17	0.169363	0.0156177	0.153745	84.136	CHH	Solyc03g116980.1	promoter	Solyc03g116980.1	-//-
SL2.50ch03	66286711	66286770	60	17	0.483333	0.151774	0.331559	99.4848	CHH	Solyc03g117020.2	promoter	Solyc03g117020.2	Stromal cell-derived factor 2 (AHRD V1 *--- B6TVP8_MAIZE)%3B contains Interpro domain(s) IPR003608 MIR
SL2.50ch03	66699714	66699769	56	22	0.10377	0.207162	-0.103393	-104.82	CHH	Solyc03g117570.2	promoter	Solyc03g117570.2	Pentatricopeptide repeat-containing protein (AHRD V1 ***- D7M6Q4_ARALY)%3B contains Interpro domain(s) IPR002885 Pentatricopeptide repeat
SL2.50ch03	67117935	67118019	85	24	0.596496	0.386779	0.209717	147.973	CHH	Solyc03g118170.2	promoter	Solyc03g118170.2	Glycyl-tRNA synthetase (AHRD V1 **** D7KEM8_ARALY)%3B contains Interpro domain(s) IPR002315 Glycyl-tRNA synthetase%2C alpha2 dimer
SL2.50ch03	67857977	67858027	51	17	0.149502	0.269406	-0.119904	-83.2471	CHH	Solyc03g119180.1	promoter	Solyc03g119180.1	-//-
SL2.50ch03	68100760	68100826	67	18	0.311616	0.485543	-0.173927	-94.4118	CHH	Solyc03g119520.2	promoter	Solyc03g119520.2	-//-
SL2.50ch03	68826481	68826569	89	20	0.313155	0.481079	-0.167924	-94.7778	CHH	Solyc03g120430.2	promoter	Solyc03g120430.2	Glycerate kinase (AHRD V1 **** C1DYY5_9CHLO)
SL2.50ch03	68861021	68861080	60	14	0.0765468	0.201808	-0.125262	-67.73	CHH	Solyc03g120470.2	promoter	Solyc03g120470.2	Aquaporin (AHRD V1 *-*- O81186_VERFO)%3B contains Interpro domain(s) IPR012269 Aquaporin
SL2.50ch03	69241079	69241133	55	22	0.13602	0.277427	-0.141407	-110.361	CHH	Solyc03g121010.2	promoter	Solyc03g121010.2	-//-
SL2.50ch03	69840020	69840075	56	21	0.0660714	0.171872	-0.1058	-103.868	CHH	Solyc03g121770.1	promoter	Solyc03g121770.1	Calmodulin-binding protein (AHRD V1 **** A2I5F3_BETVU)
SL2.50ch03	69840020	69840075	56	21	0.0660714	0.171872	-0.1058	-103.868	CHH	Solyc03g121780.1	promoter	Solyc03g121780.1	Kinase like protein (AHRD V1 **** O23334_ARATH)%3B contains Interpro domain(s) IPR015783 ATMRK serine/threonine protein kinase-like
SL2.50ch03	70067059	70067109	51	15	0.0407204	0.126512	-0.0857913	-70.3581	CHH	Solyc03g122110.1	promoter	Solyc03g122110.1	Pre-mRNA-splicing factor cwc22 (AHRD V1 ***- B0W4Z5_CULQU)%3B contains Interpro domain(s) IPR003890 MIF4G-like%2C type 3
SL2.50ch03	70225826	70225931	106	32	0.325167	0.568817	-0.24365	-183.433	CHH	Solyc03g122350.2	promoter	Solyc03g122350.2	Cytochrome P450
SL2.50ch03	70622732	70622826	95	18	0.304141	0.14046	0.163682	88.6452	CHH	Solyc03g123920.2	promoter	Solyc03g123920.2	Cysteine-type endopeptidase/ ubiquitin thiolesterase (AHRD V1 **-- B6TDL6_MAIZE)
SL2.50ch03	70694579	70694633	55	15	0.249726	0.392037	-0.142311	-67.0004	CHH	Solyc03g124000.1	promoter	Solyc03g124000.1	-//-
SL2.50ch03	137306	137391	86	34	0.0933903	0.209226	-0.115836	-193.061	CHH	Solyc03g005230.2	intron	Solyc03g005230.2	Menaquinone biosynthesis methyltransferase ubiE (AHRD V1 *-** A1BDQ8_CHLPD)%3B contains Interpro domain(s) IPR013216 Methyltransferase type 11
SL2.50ch03	406333	406392	60	21	0.0908224	0.18946	-0.0986374	-99.3837	CHH	Solyc03g005550.2	intron	Solyc03g005550.2	Serine/threonine-protein phosphatase 7 long form homolog (AHRD V1 **-- PPP7L_ARATH)%3B contains Interpro domain(s) IPR019557 Aminotransferase-like%2C plant mobile domain
SL2.50ch03	431881	432030	150	45	0.286718	0.142551	0.144168	226.433	CHH	Solyc03g005590.1	intron	Solyc03g005590.1	Regulator of chromosome condensation domain-containing protein (AHRD V1 *--- Q55CR5_DICDI)%3B contains Interpro domain(s) IPR009091 Regulator of chromosome condensation/beta-lactamase-inhibitor protein II
SL2.50ch03	898526	898607	82	28	0.137463	0.0534298	0.0840333	138.694	CHH	Solyc03g006290.2	intron	Solyc03g006290.2	DUF599 family protein (AHRD V1 ***- Q8T1D5_DICDI)%3B contains Interpro domain(s) IPR006747 Protein of unknown function DUF599
SL2.50ch03	4170224	4170281	58	22	0.0902766	0.199567	-0.109291	-116.47	CHH	Solyc03g031710.1	intron	Solyc03g031710.1	Genomic DNA chromosome 5 P1 clone MBG8 (AHRD V1 *--- Q9FFT7_ARATH)
SL2.50ch03	10398446	10398502	57	18	0.449899	0.295683	0.154215	77.4448	CHH	Solyc03g044710.2	intron	Solyc03g044710.2	Patatin-like protein 3 (AHRD V1 ***- Q9FZ08_TOBAC)%3B contains Interpro domain(s) IPR002641 Patatin
SL2.50ch03	21640674	21640743	70	16	0.0667129	0.304399	-0.237686	-73.563	CHH	Solyc03g053030.1	intron	Solyc03g053030.1	%3B contains Interpro domain(s) IPR011546 Peptidase M41%2C FtsH extracellular
SL2.50ch03	21640794	21640857	64	19	0.616861	0.425074	0.191787	98.4865	CG	Solyc03g053030.1	intron	Solyc03g053030.1	%3B contains Interpro domain(s) IPR011546 Peptidase M41%2C FtsH extracellular
SL2.50ch03	21641100	21641196	97	26	0.0609489	0.30229	-0.241341	-138.935	CHH	Solyc03g053030.1	intron	Solyc03g053030.1	%3B contains Interpro domain(s) IPR011546 Peptidase M41%2C FtsH extracellular
SL2.50ch03	21641508	21641610	103	23	0.712302	0.937256	-0.224954	-125.677	CG	Solyc03g053030.1	intron	Solyc03g053030.1	%3B contains Interpro domain(s) IPR011546 Peptidase M41%2C FtsH extracellular
SL2.50ch03	23696120	23696269	150	21	0.675542	0.898036	-0.222495	-94.6788	CG	Solyc03g058300.1	intron	Solyc03g058300.1	-//-
SL2.50ch03	32323839	32323892	54	10	0.151496	0.404684	-0.253188	-57.5476	CHG	Solyc03g062830.2	intron	Solyc03g062830.2	Nudix hydrolase 23 (AHRD V1 *-*- B6TED1_MAIZE)%3B contains Interpro domain(s) IPR000086 NUDIX hydrolase domain
SL2.50ch03	39516934	39517025	92	11	0.962379	0.823201	0.139178	56.9923	CG	Solyc03g065080.1	intron	Solyc03g065080.1	-//-
SL2.50ch03	56837230	56837301	72	16	0.0218845	0.10563	-0.0837454	-78.2881	CHH	Solyc03g095650.2	intron	Solyc03g095650.2	MLO-like protein 17 (AHRD V1 ***- C6EWF0_VITVI)%3B contains Interpro domain(s) IPR004326 Mlo-related protein
SL2.50ch03	56863522	56863573	52	10	0.467404	0.748081	-0.280677	-62.8045	CHG	Solyc03g095680.1	intron	Solyc03g095680.1	SNF2 helicase (AHRD V1 *--- D7FHS8_ECTSI)%3B contains Interpro domain(s) IPR000330 SNF2-related
SL2.50ch03	58714189	58714242	54	19	0.135539	0.0281753	0.107363	92.9268	CHH	Solyc03g096560.1	intron	Solyc03g096560.1	Ulp1 protease family C-terminal catalytic domain containing protein (AHRD V1 *-*- Q60D46_SOLDE)%3B contains Interpro domain(s) IPR003653 Peptidase C48%2C SUMO/Sentrin/Ubl1
SL2.50ch03	61821218	61821288	71	24	0.154594	0.0578265	0.0967678	110.205	CHH	Solyc03g111170.2	intron	Solyc03g111170.2	4-coumarate-coa ligase (AHRD V1 **** B9I3N1_POPTR)%3B contains Interpro domain(s) IPR000873 AMP-dependent synthetase and ligase
SL2.50ch03	62108732	62108808	77	21	0.0640831	0.161422	-0.0973387	-100.991	CHH	Solyc03g111500.2	intron	Solyc03g111500.2	B3 domain-containing protein Os01g0905400 (AHRD V1 *-*- Y1054_ORYSJ)%3B contains Interpro domain(s) IPR003340 Transcriptional factor B3
SL2.50ch03	66699714	66699769	56	22	0.10377	0.207162	-0.103393	-104.82	CHH	Solyc03g117580.2	intron	Solyc03g117580.2	Os08g0272000 protein (Fragment) (AHRD V1 ***- Q0J6S6_ORYSJ)
SL2.50ch03	67772957	67773034	78	28	0.13374	0.235528	-0.101787	-127.352	CHH	Solyc03g119060.2	intron	Solyc03g119060.2	Alpha-dioxygenase 2 (AHRD V1 **-- Q5WM33_SOLLC)%3B contains Interpro domain(s) IPR002007 Haem peroxidase%2C animal
SL2.50ch03	406333	406392	60	21	0.0908224	0.18946	-0.0986374	-99.3837	CHH	Solyc03g005550.2	exon	Solyc03g005550.2	Serine/threonine-protein phosphatase 7 long form homolog (AHRD V1 **-- PPP7L_ARATH)%3B contains Interpro domain(s) IPR019557 Aminotransferase-like%2C plant mobile domain
SL2.50ch03	21639980	21640071	92	24	0.648667	0.845611	-0.196944	-124.165	CG	Solyc03g053030.1	exon	Solyc03g053030.1	%3B contains Interpro domain(s) IPR011546 Peptidase M41%2C FtsH extracellular
SL2.50ch03	21641100	21641196	97	26	0.0609489	0.30229	-0.241341	-138.935	CHH	Solyc03g053030.1	exon	Solyc03g053030.1	%3B contains Interpro domain(s) IPR011546 Peptidase M41%2C FtsH extracellular
SL2.50ch03	22923749	22927446	3698	31	0.62874	0.924648	-0.295908	-191.673	CG	Solyc03g058140.1	exon	Solyc03g058140.1	-//-
SL2.50ch03	23696120	23696269	150	21	0.675542	0.898036	-0.222495	-94.6788	CG	Solyc03g058300.1	exon	Solyc03g058300.1	-//-
SL2.50ch03	41018374	41018443	70	23	0.272783	0.161842	0.110941	104.981	CHH	Solyc03g065260.2	exon	Solyc03g065260.2	-//-
SL2.50ch03	62894805	62894877	73	39	0.0389541	0.00393988	0.0350142	180.495	CHH	Solyc03g112490.1	exon	Solyc03g112490.1	-//-
SL2.50ch03	65596478	65596550	73	25	0.251029	0.0435867	0.207442	185.372	CHH	Solyc03g116080.1	exon	Solyc03g116080.1	-//-
SL2.50ch03	67133363	67133441	79	21	0.0494858	0.12583	-0.0763444	-97.0084	CHH	Solyc03g118190.2	exon	Solyc03g118190.2	Ethylene responsive transcription factor 2a (AHRD V1 *-*- C0J9I7_9ROSA)%3B contains Interpro domain(s) IPR001471 Pathogenesis-related transcriptional factor and ERF%2C DNA-binding
SL2.50ch03	67903137	67903228	92	47	0.00382208	0.0433727	-0.0395507	-269.666	CHH	Solyc03g119260.2	exon	Solyc03g119260.2	Os03g0731050 protein (Fragment) (AHRD V1 *-*- C7IZG5_ORYSJ)%3B contains Interpro domain(s) IPR004949 Protein of unknown function DUF266%2C plant
SL2.50ch04	38407559	38407644	86	34	0.244139	0.0835435	0.160596	172.931	CHH	Solyc04g047890.2	TES	Solyc04g047890.2	-//-
SL2.50ch04	710602	710662	61	14	0.261155	0.399717	-0.138562	-60.2542	CHH	Target=(TATATG)n:2-60;Class=Simple_repeat	repeat
SL2.50ch04	1257110	1257183	74	15	0.106504	0.232579	-0.126075	-73.0468	CHH	Target=SONATA2:1-186;Class=DNA/TcMar-Stowaway	repeat
SL2.50ch04	1257110	1257183	74	15	0.106504	0.232579	-0.126075	-73.0468	CHH	Target=SONATA1:52-138;Class=DNA/TcMar-Stowaway	repeat
SL2.50ch04	1442475	1442525	51	7	0.839894	0.956342	-0.116449	-31.1631	CG	Target=Gypsy-11_SL-I:5183-5711;Class=LTR/Gypsy	repeat
SL2.50ch04	4787247	4787304	58	10	0.0708395	0.00526784	0.0655717	46.5315	CHH	Target=(CATA)n:1-48;Class=Simple_repeat	repeat
SL2.50ch04	5543942	5544022	81	21	0.157665	0.289137	-0.131472	-107.97	CHH	Target=Copia-3_SL-LTR:1-254;Class=LTR/Copia	repeat
SL2.50ch04	5807811	5807897	87	26	0.201136	0.0955549	0.105581	124.838	CHH	Target=LES0:1-613;Class=DNA/CMC-EnSpm	repeat
SL2.50ch04	6197339	6197521	183	49	0.121962	0.263857	-0.141895	-249.366	CHH	Target=Gypsy-11_SL-I:1-6188;Class=LTR/Gypsy	repeat
SL2.50ch04	6232807	6232859	53	15	0.840498	0.967956	-0.127457	-76.6054	CG	Target=GYPSOL2_LTR:4-1580;Class=LTR/Gypsy	repeat
SL2.50ch04	7407373	7407427	55	26	0.207016	0.104772	0.102244	123.187	CHH	Target=Gypsy-11_SL-I:1-2774;Class=LTR/Gypsy	repeat
SL2.50ch04	7591806	7593456	1651	5	0.0282557	0.120775	-0.0925193	-24.3311	CHH	Target=(TA)n:2-55;Class=Simple_repeat	repeat
SL2.50ch04	7604199	7604262	64	21	0.0580794	0.21068	-0.152601	-104.073	CHH	Target=Gypsy-11_SL-I:1825-4237;Class=LTR/Gypsy	repeat
SL2.50ch04	7655299	7655353	55	9	0.721018	0.916711	-0.195692	-42.3316	CG	Target=Gypsy-11_SL-I:5143-6166;Class=LTR/Gypsy	repeat
SL2.50ch04	8864804	8864901	98	30	0.164597	0.0345615	0.130035	164.382	CHH	Target=Gypsy-11_SL-LTR:32-1017;Class=LTR/Gypsy	repeat
SL2.50ch04	10014671	10014721	51	10	0.00401612	0.0719278	-0.0679117	-43.832	CHH	Target=LycEPRV_I-int:5931-6118;Class=LTR/Gypsy	repeat
SL2.50ch04	12026681	12026741	61	22	0.133981	0.0444906	0.0894906	101.36	CHH	Target=Copia-5_SL-I:1-4382;Class=LTR/Copia	repeat
SL2.50ch04	13192975	13193025	51	14	0.978983	0.852147	0.126836	70.7537	CG	Target=GYPSOL2_LTR:1-1580;Class=LTR/Gypsy	repeat
SL2.50ch04	14716590	14716731	142	47	0.0661736	0.182518	-0.116344	-208.065	CHH	Target=(TATATG)n:4-137;Class=Simple_repeat	repeat
SL2.50ch04	16022710	16022819	110	40	0.141393	0.0307226	0.11067	221.94	CHH	Target=Ogre-LE1_LTR:683-1464;Class=LTR/Gypsy	repeat
SL2.50ch04	17654914	17654972	59	16	0.966523	0.835109	0.131414	74.9075	CG	Target=Gypsy-11_SL-I:5140-6188;Class=LTR/Gypsy	repeat
SL2.50ch04	17781340	17781393	54	19	0.969143	0.856586	0.112557	89.405	CG	Target=GYPSOL2_LTR:4-644;Class=LTR/Gypsy	repeat
SL2.50ch04	18058520	18058596	77	32	0.164594	0.0478507	0.116744	157.468	CHH	Target=Gypsy-11_SL-I:259-3250;Class=LTR/Gypsy	repeat
SL2.50ch04	18227806	18227860	55	15	0.0485797	0.160988	-0.112408	-77.4621	CHH	Target=Gypsy-11_SL-LTR:905-1017;Class=LTR/Gypsy	repeat
SL2.50ch04	18418196	18418291	96	18	0.0946041	0.00681124	0.0877929	88.8025	CHH	Target=(CA)n:2-66;Class=Simple_repeat	repeat
SL2.50ch04	18654585	18654672	88	33	0.0373511	0.115143	-0.0777918	-156.736	CHH	Target=GYLES1_I-int:3305-3956;Class=LTR/Gypsy	repeat
SL2.50ch04	19091931	19091982	52	15	0.791658	0.933351	-0.141694	-75.9803	CG	Target=Gypsy-11_SL-I:5217-5446;Class=LTR/Gypsy	repeat
SL2.50ch04	19091931	19091982	52	15	0.791658	0.933351	-0.141694	-75.9803	CG	Target=GYPSOL2_LTR:282-538;Class=LTR/Gypsy	repeat
SL2.50ch04	19638177	19638267	91	19	0.849325	0.962029	-0.112705	-78.2778	CG	Target=Copia-5_SL-I:1-426;Class=LTR/Copia	repeat
SL2.50ch04	20504442	20504509	68	22	0.0480341	0.129333	-0.0812985	-98.1261	CHH	Target=Gypsy-11_SL-I:4897-6167;Class=LTR/Gypsy	repeat
SL2.50ch04	20693187	20693238	52	22	0.05129	0.00643366	0.0448564	100.444	CHH	Target=(GAA)n:1-283;Class=Simple_repeat	repeat
SL2.50ch04	23620280	23620330	51	14	0.806651	0.955283	-0.148632	-73.7787	CG	Target=GYPSOL2_LTR:1-1580;Class=LTR/Gypsy	repeat
SL2.50ch04	23633013	23633080	68	17	0.798828	0.934426	-0.135598	-77.3498	CG	Target=GYPSOL2_LTR:4-1100;Class=LTR/Gypsy	repeat
SL2.50ch04	23699852	23699914	63	13	0.825355	0.955342	-0.129987	-63.4681	CG	Target=GYPSOL2_LTR:1-1580;Class=LTR/Gypsy	repeat
SL2.50ch04	24204845	24204923	79	27	0.359767	0.181619	0.178148	132.26	CG	Target=(CA)n:1-168;Class=Simple_repeat	repeat
SL2.50ch04	24445996	24446064	69	13	0.949528	0.736974	0.212554	84.2194	CG	Target=Copia-2_SL-LTR:1-398;Class=LTR/Copia	repeat
SL2.50ch04	25677484	25677541	58	15	0.938518	0.794487	0.144031	68.5592	CG	Target=Gypsy-11_SL-I:1-6136;Class=LTR/Gypsy	repeat
SL2.50ch04	27505306	27505376	71	19	0.950036	0.742009	0.208027	100.146	CG	Target=Gypsy-11_SL-I:5143-5520;Class=LTR/Gypsy	repeat
SL2.50ch04	27560782	27560875	94	16	0.3354	0.0187264	0.316674	90.0284	CHH	Target=(TTA)n:1-931;Class=Simple_repeat	repeat
SL2.50ch04	27560782	27560875	94	16	0.3354	0.0187264	0.316674	90.0284	CHH	Target=(TTG)n:357-703;Class=Simple_repeat	repeat
SL2.50ch04	27968926	27968979	54	14	0.781135	0.937739	-0.156603	-71.6649	CG	Target=GYPSOL2_LTR:113-778;Class=LTR/Gypsy	repeat
SL2.50ch04	29378233	29378292	60	22	0.0400864	0.107409	-0.0673222	-98.0574	CHH	Target=Gypsy-11_SL-LTR:4-180;Class=LTR/Gypsy	repeat
SL2.50ch04	34123013	34123063	51	15	0.948151	0.827383	0.120768	68.962	CG	Target=Gypsy-11_SL-I:5214-5446;Class=LTR/Gypsy	repeat
SL2.50ch04	34123013	34123063	51	15	0.948151	0.827383	0.120768	68.962	CG	Target=GYPSOL2_LTR:476-536;Class=LTR/Gypsy	repeat
SL2.50ch04	35103326	35103479	154	31	0.725164	0.921815	-0.196651	-172.257	CG	Target=Gypsy-11_SL-I:5143-5690;Class=LTR/Gypsy	repeat
SL2.50ch04	35103336	35103466	131	26	0.526984	0.739576	-0.212592	-119.522	CHG	Target=Gypsy-11_SL-I:5143-5690;Class=LTR/Gypsy	repeat
SL2.50ch04	36802332	36802406	75	24	0.0272574	0.0885416	-0.0612841	-94.7976	CHH	Target=Gypsy-11_SL-I:1779-2738;Class=LTR/Gypsy	repeat
SL2.50ch04	38007655	38007707	53	16	0.0810023	0.0198199	0.0611824	74.1123	CHH	Target=Ogre-LE1_LTR:3570-4003;Class=LTR/Gypsy	repeat
SL2.50ch04	38407559	38407644	86	34	0.244139	0.0835435	0.160596	172.931	CHH	Target=(CACCAT)n:1-432;Class=Simple_repeat	repeat
SL2.50ch04	38407996	38408072	77	32	0.0676141	0.288926	-0.221311	-180.287	CHH	Target=(CACCAT)n:1-293;Class=Simple_repeat	repeat
SL2.50ch04	38956135	38956207	73	22	0.0980147	0.0344585	0.0635562	101.763	CHH	Target=Copia-4_SL-LTR:1-487;Class=LTR/Copia	repeat
SL2.50ch04	40792843	40792893	51	11	0.950257	0.812028	0.138229	53.3798	CG	Target=Gypsy-11_SL-I:5217-5449;Class=LTR/Gypsy	repeat
SL2.50ch04	41705761	41705812	52	13	0.0340429	0.120631	-0.0865884	-64.8617	CHH	Target=TONT1_LE_LTR:1-1004;Class=LTR/Copia	repeat
SL2.50ch04	42958777	42958909	133	35	0.131895	0.0245311	0.107364	179.559	CHH	Target=(CA)n:1-235;Class=Simple_repeat	repeat
SL2.50ch04	43316408	43316515	108	9	0.567854	0.844616	-0.276762	-40.9894	CHG	Target=Copia-2_SL-LTR:1-398;Class=LTR/Copia	repeat
SL2.50ch04	43316452	43316530	79	7	0.70931	0.980426	-0.271116	-34.1597	CG	Target=Copia-2_SL-LTR:1-398;Class=LTR/Copia	repeat
SL2.50ch04	43380926	43380998	73	37	0.0315206	0.188827	-0.157306	-209.171	CHH	Target=(TG)n:1-119;Class=Simple_repeat	repeat
SL2.50ch04	43388545	43388613	69	21	0.102543	0.24257	-0.140028	-112.139	CHH	Target=Copia-5_SL-LTR:1-144;Class=LTR/Copia	repeat
SL2.50ch04	45135414	45135476	63	21	0.199892	0.0697886	0.130104	104.93	CHH	Target=Gypsy-11_SL-I:1-3189;Class=LTR/Gypsy	repeat
SL2.50ch04	45519050	45519109	60	24	0.0389239	0.157716	-0.118793	-116.477	CHH	Target=Gypsy-11_SL-I:1-3786;Class=LTR/Gypsy	repeat
SL2.50ch04	45643004	45643106	103	45	0.028461	0.115645	-0.0871844	-218.815	CHH	Target=Ogre-LE1_LTR:1-715;Class=LTR/Gypsy	repeat
SL2.50ch04	47156733	47156828	96	48	0.212935	0.0749872	0.137948	295.431	CHH	Target=(CA)n:1-208;Class=Simple_repeat	repeat
SL2.50ch04	47171839	47171897	59	14	0.137093	0.0521845	0.0849081	65.261	CHH	Target=(CATA)n:3-74;Class=Simple_repeat	repeat
SL2.50ch04	47180360	47180444	85	32	0.0526006	0.219616	-0.167016	-205.894	CHH	Target=(TG)n:2-80;Class=Simple_repeat	repeat
SL2.50ch04	47700759	47700869	111	56	0.0737694	0.173475	-0.0997061	-262.865	CHH	Target=Copia-5_SL-I:1-4124;Class=LTR/Copia	repeat
SL2.50ch04	48542793	48542852	60	21	0.176498	0.0287718	0.147726	150.858	CHH	Target=(CA)n:1-88;Class=Simple_repeat	repeat
SL2.50ch04	48993559	48993626	68	24	0.131139	0.247374	-0.116235	-109.546	CHH	Target=LES0:1-613;Class=DNA/CMC-EnSpm	repeat
SL2.50ch04	49867574	49867715	142	47	0.0588372	0.191671	-0.132834	-254.831	CHH	Target=Gypsy-11_SL-I:1-65;Class=LTR/Gypsy	repeat
SL2.50ch04	49867574	49867715	142	47	0.0588372	0.191671	-0.132834	-254.831	CHH	Target=Gypsy-11_SL-LTR:888-1017;Class=LTR/Gypsy	repeat
SL2.50ch04	50822177	50822261	85	25	0.136423	0.246015	-0.109592	-114.437	CHH	Target=Ogre-LE1_LTR:3541-4003;Class=LTR/Gypsy	repeat
SL2.50ch04	51527856	51527910	55	9	0.925311	0.749734	0.175577	45.6236	CHG	Target=Copia-4_SL-I:1287-2185;Class=LTR/Copia	repeat
SL2.50ch04	51951087	51951157	71	22	0.226055	0.0843518	0.141703	100.006	CHH	Target=Gypsy-11_SL-I:4824-5383;Class=LTR/Gypsy	repeat
SL2.50ch04	52068164	52073212	5049	19	0.201018	0.0596088	0.141409	53.8422	CHH	Target=Ogre-LE1_I-int:8786-9697;Class=LTR/Gypsy	repeat
SL2.50ch04	52068164	52073212	5049	19	0.201018	0.0596088	0.141409	53.8422	CHH	Target=Ogre-LE1_I-int:2088-3615;Class=LTR/Gypsy	repeat
SL2.50ch04	52322387	52324985	2599	36	0.108357	0.35017	-0.241813	-239.054	CHH	Target=(TA)n:2-59;Class=Simple_repeat	repeat
SL2.50ch04	52523111	52523209	99	27	0.788254	0.947267	-0.159012	-147.408	CG	Target=Copia-2_SL-LTR:1-398;Class=LTR/Copia	repeat
SL2.50ch04	53494282	53494364	83	21	0.0775924	0.157592	-0.0799993	-85.6519	CHH	Target=GYLES1_I-int:2075-4631;Class=LTR/Gypsy	repeat
SL2.50ch04	55234846	55234927	82	29	0.32767	0.18289	0.14478	161.634	CHH	Target=TONT1_LE_LTR:1-371;Class=LTR/Copia	repeat
SL2.50ch04	55617311	55617365	55	5	0.13923	0.388302	-0.249072	-22.6977	CHG	Target=TORTL1:4795-5161;Class=LTR/Copia	repeat
SL2.50ch04	55718329	55718404	76	22	0.200463	0.34917	-0.148706	-107.783	CHH	Target=Copia-3_SL-LTR:1-254;Class=LTR/Copia	repeat
SL2.50ch04	58315341	58315418	78	24	0.251533	0.0374456	0.214088	120.432	CHH	Target=Copia-4_SL-LTR:1-214;Class=LTR/Copia	repeat
SL2.50ch04	58670553	58670626	74	20	0.296188	0.14331	0.152878	112.739	CHH	Target=SINE_SO:1-184;Class=SINE	repeat
SL2.50ch04	58789920	58789974	55	7	0.948794	0.809736	0.139058	33.7726	CG	Target=Ogre-LE1_LTR:1-3022;Class=LTR/Gypsy	repeat
SL2.50ch04	60429447	60429582	136	36	0.479651	0.160743	0.318908	249.444	CHH	Target=SONATA2:1-194;Class=DNA/TcMar-Stowaway	repeat
SL2.50ch04	60786290	60786425	136	25	0.980333	0.826295	0.154038	135.675	CG	Target=Copia-5_SL-I:1-2750;Class=LTR/Copia	repeat
SL2.50ch04	60788224	60788350	127	61	0.0809616	0.252072	-0.17111	-404.191	CHH	Target=Copia-5_SL-I:1-2750;Class=LTR/Copia	repeat
SL2.50ch04	61306979	61307045	67	12	0.585325	0.349085	0.23624	68.0179	CHH	Target=SONATA2:32-173;Class=DNA/TcMar-Stowaway	repeat
SL2.50ch04	62453925	62453993	69	15	0.58161	0.749196	-0.167587	-76.1556	CHH	Target=SONATA2:1-253;Class=DNA/TcMar-Stowaway	repeat
SL2.50ch04	62488566	62488641	76	24	0.15515	0.29187	-0.13672	-117.281	CHH	Target=TONT1_LE_LTR:1-1004;Class=LTR/Copia	repeat
SL2.50ch04	64043344	64043416	73	27	0.214903	0.0418727	0.173031	149.258	CHH	Target=Copia-2_SL-I:1-4071;Class=LTR/Copia	repeat
SL2.50ch04	65809313	65809428	116	23	0.239873	0.430735	-0.190862	-109.232	CHH	Target=(TCTA)n:4-61;Class=Simple_repeat	repeat
SL2.50ch04	907244	907315	72	23	0.0876396	0.188272	-0.100632	-113.329	CHH	Solyc04g007210.2	promoter	Solyc04g007210.2	Zinc finger protein CONSTANS-LIKE 16 (AHRD V1 ***- B6TEI1_MAIZE)%3B contains Interpro domain(s) IPR010402 CCT domain
SL2.50ch04	3008535	3008630	96	39	0.0647088	0.15102	-0.0863108	-200.487	CHH	Solyc04g009630.2	promoter	Solyc04g009630.2	Alpha-glucosidase 1 (AHRD V1 **** O22444_ARATH)%3B contains Interpro domain(s) IPR000322 Glycoside hydrolase%2C family 31
SL2.50ch04	3990786	3990836	51	13	0.230687	0.381123	-0.150435	-63.5241	CHH	Solyc04g011560.2	promoter	Solyc04g011560.2	Heterogeneous nuclear ribonucleoprotein A3-like protein 2 (AHRD V1 *--- B6TV58_MAIZE)%3B contains Interpro domain(s) IPR000504 RNA recognition motif%2C RNP-1
SL2.50ch04	3990786	3990836	51	13	0.230687	0.381123	-0.150435	-63.5241	CHH	Solyc04g011570.2	promoter	Solyc04g011570.2	Zinc finger C3HC4 type family protein (AHRD V1 ***- B6TBG5_MAIZE)%3B contains Interpro domain(s) IPR011016 Zinc finger%2C RING-CH-type
SL2.50ch04	4218006	4218085	80	16	0.825211	0.650371	0.174841	78.4229	CHH	Solyc04g011770.2	promoter	Solyc04g011770.2	-//-
SL2.50ch04	4591712	4591796	85	28	0.172097	0.331752	-0.159656	-149.926	CHH	Solyc04g014290.1	promoter	Solyc04g014290.1	-//-
SL2.50ch04	4965917	4965990	74	20	0.153819	0.320212	-0.166393	-102.625	CHH	Solyc04g014700.2	promoter	Solyc04g014700.2	%3B contains Interpro domain(s) IPR019404 Mediator complex%2C subunit Med11
SL2.50ch04	5028193	5028255	63	17	0.42561	0.594534	-0.168924	-77.6028	CHH	Solyc04g014780.1	promoter	Solyc04g014780.1	Cysteine proteinase inhibitor (AHRD V1 ***- Q30KV7_ZEAMP)%3B contains Interpro domain(s) IPR014756 Immunoglobulin E-set
SL2.50ch04	5174511	5174591	81	21	0.104992	0.0316824	0.07331	102.483	CHH	Solyc04g014920.1	promoter	Solyc04g014920.1	-//-
SL2.50ch04	5409786	5409891	106	34	0.307765	0.510535	-0.20277	-215.498	CHH	Solyc04g015220.2	promoter	Solyc04g015220.2	Nbs-lrr%2C resistance protein
SL2.50ch04	5776810	5776918	109	28	0.297593	0.490682	-0.19309	-151.397	CHH	Solyc04g015540.1	promoter	Solyc04g015540.1	-//-
SL2.50ch04	12012057	12012130	74	16	0.196892	0.355504	-0.158613	-78.3733	CHH	Solyc04g040140.1	promoter	Solyc04g040140.1	-//-
SL2.50ch04	12765378	12765429	52	26	0.0368539	0.107216	-0.0703617	-122.606	CHH	Solyc04g039690.1	promoter	Solyc04g039690.1	-//-
SL2.50ch04	13386939	13387009	71	26	0.196954	0.347134	-0.15018	-132.344	CHH	Solyc04g039610.1	promoter	Solyc04g039610.1	Ulp1 protease family C-terminal catalytic domain containing protein (AHRD V1 *-*- Q60D46_SOLDE)
SL2.50ch04	13386939	13387009	71	26	0.196954	0.347134	-0.15018	-132.344	CHH	Solyc04g039620.2	promoter	Solyc04g039620.2	Ribose-phosphate pyrophosphokinase 4 (AHRD V1 ***- B6SK13_MAIZE)%3B contains Interpro domain(s) IPR000836 Phosphoribosyltransferase
SL2.50ch04	18227806	18227860	55	15	0.0485797	0.160988	-0.112408	-77.4621	CHH	Solyc04g026250.1	promoter	Solyc04g026250.1	-//-
SL2.50ch04	18418196	18418291	96	18	0.0946041	0.00681124	0.0877929	88.8025	CHH	Solyc04g026200.2	promoter	Solyc04g026200.2	Sentrin-specific protease 2 (AHRD V1 *-** B6TMK2_MAIZE)%3B contains Interpro domain(s) IPR003653 Peptidase C48%2C SUMO/Sentrin/Ubl1
SL2.50ch04	24175941	24176030	90	32	0.0986306	0.276401	-0.177771	-188.841	CHH	Solyc04g025320.1	promoter	Solyc04g025320.1	-//-
SL2.50ch04	25080897	25080978	82	25	0.297998	0.44117	-0.143172	-114.5	CHH	Solyc04g025260.2	promoter	Solyc04g025260.2	Endoplasmic reticulum metallopeptidase 1 (AHRD V1 **-- ERMP1_HUMAN)%3B contains Interpro domain(s) IPR007484 Peptidase M28
SL2.50ch04	25217287	25217384	98	30	0.0647046	0.157774	-0.0930697	-132.512	CHH	Solyc04g025240.2	promoter	Solyc04g025240.2	GCN5-related N-acetyltransferase (GNAT) family protein-like (AHRD V1 ***- Q6K836_ORYSJ)
SL2.50ch04	25331924	25332051	128	41	0.114483	0.266364	-0.151882	-269.589	CHH	Solyc04g025190.1	promoter	Solyc04g025190.1	-//-
SL2.50ch04	38608441	38608512	72	34	0.0864124	0.203614	-0.117202	-174.018	CHH	Solyc04g048910.1	promoter	Solyc04g048910.1	Nbs%2C resistance protein fragment
SL2.50ch04	38608441	38608512	72	34	0.0864124	0.203614	-0.117202	-174.018	CHH	Solyc04g048920.1	promoter	Solyc04g048920.1	Nbs%2C resistance protein fragment
SL2.50ch04	43677784	43677871	88	28	0.318549	0.18103	0.137519	134.717	CHH	Solyc04g049850.2	promoter	Solyc04g049850.2	Uncharacterized conserved protein (AHRD V1 *--- Q2S8S5_HAHCH)%3B contains Interpro domain(s) IPR003734 Protein of unknown function DUF155
SL2.50ch04	44722255	44722305	51	17	0.0679895	0.170557	-0.102567	-84.0861	CHH	Solyc04g049910.2	promoter	Solyc04g049910.2	Nuclear transcription factor Y subunit B-3 (AHRD V1 **** B6UBN3_MAIZE)%3B contains Interpro domain(s) IPR003957 Transcription factor%2C CBFA/NFYB%2C DNA topoisomerase
SL2.50ch04	48083858	48083922	65	17	0.105252	0.241654	-0.136402	-88.494	CHH	Solyc04g050740.1	promoter	Solyc04g050740.1	-//-
SL2.50ch04	49701446	49701546	101	31	0.184131	0.0743607	0.10977	156.861	CHH	Solyc04g051120.2	promoter	Solyc04g051120.2	Homology to unknown gene (AHRD V1 *-*- Q01BD4_OSTTA)
SL2.50ch04	50304050	50304127	78	24	0.261027	0.399518	-0.138491	-112.382	CHH	Solyc04g051310.2	promoter	Solyc04g051310.2	Genomic DNA chromosome 5 P1 clone MQK4 (AHRD V1 ***- Q9FFD1_ARATH)
SL2.50ch04	53638129	53638182	54	12	0.10501	0.246254	-0.141245	-58.8277	CHH	Solyc04g055070.1	promoter	Solyc04g055070.1	Mutator-like transposase (AHRD V1 *-*- Q9FW81_ORYSJ)%3B contains Interpro domain(s) IPR004332 Transposase%2C MuDR%2C plant
SL2.50ch04	53765281	53765341	61	11	0.471157	0.304449	0.166708	51.1319	CHH	Solyc04g055130.1	promoter	Solyc04g055130.1	-//-
SL2.50ch04	54555655	54555726	72	21	0.378554	0.553536	-0.174982	-107.478	CHH	Solyc04g056590.2	promoter	Solyc04g056590.2	Aspartyl protease family protein (AHRD V1 **-- D7KF83_ARALY)%3B contains Interpro domain(s) IPR001461 Peptidase A1
SL2.50ch04	54811525	54811621	97	32	0.0808784	0.207553	-0.126674	-188.897	CHH	Solyc04g056740.1	promoter	Solyc04g056740.1	MADS-box protein (AHRD V1 ***- D7MTU5_ARALY)%3B contains Interpro domain(s) IPR002100 Transcription factor%2C MADS-box
SL2.50ch04	54963121	54963215	95	22	0.470886	0.298443	0.172443	113.845	CHH	Solyc04g057860.1	promoter	Solyc04g057860.1	60S ribosomal protein L27 (AHRD V1 ***- C6TMU7_SOYBN)%3B contains Interpro domain(s) IPR001141 Ribosomal protein L27e
SL2.50ch04	55092931	55092990	60	15	0.382256	0.557287	-0.175031	-72.719	CHH	Solyc04g057970.2	promoter	Solyc04g057970.2	-//-
SL2.50ch04	55179335	55179402	68	26	0.34374	0.477334	-0.133594	-112.516	CHH	Solyc04g058070.2	promoter	Solyc04g058070.2	UDP-N-acetylglucosamine-pyrophosphorylase (AHRD V1 ***- A8HP64_CHLRE)%3B contains Interpro domain(s) IPR002618 UTP--glucose-1-phosphate uridylyltransferase
SL2.50ch04	55746162	55746233	72	14	0.519875	0.223363	0.296513	79.063	CHH	Solyc04g064570.2	promoter	Solyc04g064570.2	Ribosome maturation protein SBDS (AHRD V1 **-- B5XEK1_SALSA)%3B contains Interpro domain(s) IPR002140 Ribosome maturation protein SBDS
SL2.50ch04	55916994	55917045	52	16	0.830914	0.965102	-0.134189	-77.6406	CG	Solyc04g064770.1	promoter	Solyc04g064770.1	Zinc finger CCCH domain-containing protein 38 (AHRD V1 *-*- C3H38_ARATH)%3B contains Interpro domain(s) IPR000571 Zinc finger%2C CCCH-type
SL2.50ch04	56042687	56042779	93	25	0.0509172	0.172565	-0.121647	-146.078	CHH	Solyc04g064900.1	promoter	Solyc04g064900.1	Endo-1 4-beta-glucanase (AHRD V1 -*-- B9GK28_POPTR)%3B contains Interpro domain(s) IPR001701 Glycoside hydrolase%2C family 9
SL2.50ch04	58673050	58673108	59	16	0.295858	0.460825	-0.164967	-68.8606	CHH	Solyc04g071690.2	promoter	Solyc04g071690.2	Ribonuclease P protein subunit p25 (AHRD V1 *--- RPP25_HUMAN)%3B contains Interpro domain(s) IPR002775 Alba%2C DNA/RNA-binding protein
SL2.50ch04	58829577	58829630	54	17	0.381494	0.200179	0.181315	93.2161	CHH	Solyc04g071820.2	promoter	Solyc04g071820.2	Cytochrome P450
SL2.50ch04	59344661	59344711	51	15	0.124847	0.241839	-0.116993	-71.4795	CHH	Solyc04g072310.2	promoter	Solyc04g072310.2	-//-
SL2.50ch04	59867894	59867945	52	22	0.0509072	0.00802732	0.0428799	102.884	CHH	Solyc04g072900.1	promoter	Solyc04g072900.1	Ethylene responsive transcription factor 2b (AHRD V1 *-*- C0J9I6_9ROSA)%3B contains Interpro domain(s) IPR001471 Pathogenesis-related transcriptional factor and ERF%2C DNA-binding
SL2.50ch04	60079176	60079257	82	33	0.0542316	0.00626115	0.0479704	156.668	CHH	Solyc04g074070.1	promoter	Solyc04g074070.1	High-affinity glucose transporter (AHRD V1 **** HGT1_KLULA)%3B contains Interpro domain(s) IPR003663 Sugar/inositol transporter
SL2.50ch04	60786290	60786425	136	25	0.980333	0.826295	0.154038	135.675	CG	Solyc04g074860.2	promoter	Solyc04g074860.2	Mate efflux family protein (AHRD V1 **-- D7MN36_ARALY)%3B contains Interpro domain(s) IPR002528 Multi antimicrobial extrusion protein MatE
SL2.50ch04	61051572	61051646	75	15	0.0873062	0.334524	-0.247218	-106.777	CHH	Solyc04g076100.2	promoter	Solyc04g076100.2	Genomic DNA chromosome 5 P1 clone MNA5 (AHRD V1 **-- Q9FKP6_ARATH)
SL2.50ch04	61306979	61307045	67	12	0.585325	0.349085	0.23624	68.0179	CHH	Solyc04g076400.2	promoter	Solyc04g076400.2	Vernalization insensitive 3 (Fragment) (AHRD V1 *--- C4PFF9_BRARC)
SL2.50ch04	61676782	61676870	89	28	0.223545	0.110386	0.113159	135.949	CHH	Solyc04g076800.2	promoter	Solyc04g076800.2	Pentatricopeptide repeat-containing protein (AHRD V1 ***- D7MHD4_ARALY)%3B contains Interpro domain(s) IPR002885 Pentatricopeptide repeat
SL2.50ch04	63247269	63247334	66	20	0.660883	0.509977	0.150906	90.3146	CHH	Solyc04g078540.2	promoter	Solyc04g078540.2	Cathepsin B-like cysteine proteinase (AHRD V1 **-* CYSP_SCHMA)%3B contains Interpro domain(s) IPR013128 Peptidase C1A%2C papain
SL2.50ch04	63518702	63518808	107	30	0.216551	0.35448	-0.137929	-143.96	CHH	Solyc04g078860.2	promoter	Solyc04g078860.2	Glutamate-gated kainate-type ion channel receptor subunit GluR5 (AHRD V1 **** B9MVR4_POPTR)%3B contains Interpro domain(s) IPR015683 Glutamate receptor-related
SL2.50ch04	63588809	63588885	77	28	0.106037	0.209076	-0.103039	-140.361	CHH	Solyc04g078940.2	promoter	Solyc04g078940.2	Vacuolar import and degradation protein VID27 (AHRD V1 *--- B3LP56_YEAS1)%3B contains Interpro domain(s) IPR013863 Vacuolar import and degradation%2C Vid27-related
SL2.50ch04	63640230	63640444	215	80	0.21534	0.0624949	0.152845	456.827	CHH	Solyc04g079040.2	promoter	Solyc04g079040.2	Serine carboxypeptidase 1 (AHRD V1 ***- B6TC80_MAIZE)%3B contains Interpro domain(s) IPR001563 Peptidase S10%2C serine carboxypeptidase
SL2.50ch04	63657721	63657813	93	24	0.0532487	0.154216	-0.100967	-128.094	CHH	Solyc04g079070.2	promoter	Solyc04g079070.2	Serine carboxypeptidase 1 (AHRD V1 ***- B6TC80_MAIZE)%3B contains Interpro domain(s) IPR001563 Peptidase S10%2C serine carboxypeptidase
SL2.50ch04	64620760	64620845	86	27	0.250228	0.401817	-0.151589	-130.374	CHH	Solyc04g080440.2	promoter	Solyc04g080440.2	Maf-like protein CV_0124 (AHRD V1 ***- B6TNZ3_MAIZE)%3B contains Interpro domain(s) IPR003697 Maf-like protein
SL2.50ch04	65809313	65809428	116	23	0.239873	0.430735	-0.190862	-109.232	CHH	Solyc04g081990.2	promoter	Solyc04g081990.2	Transporter major facilitator superfamily and tetracycline resistance protein (Fragment) (AHRD V1 **-* B7FRJ1_PHATR)%3B contains Interpro domain(s) IPR016196 Major facilitator superfamily%2C general substrate transporter
SL2.50ch04	66051674	66051745	72	18	0.271258	0.45113	-0.179872	-95.2183	CHH	Solyc04g082340.2	promoter	Solyc04g082340.2	Carboxypeptidase B (AHRD V1 *-*- D3PJJ8_9MAXI)%3B contains Interpro domain(s) IPR000834 Peptidase M14%2C carboxypeptidase A
SL2.50ch04	746550	746601	52	17	0.630205	0.786123	-0.155918	-87.818	CHH	Solyc04g007030.2	intron	Solyc04g007030.2	Cc-nbs-lrr%2C resistance protein
SL2.50ch04	1257110	1257183	74	15	0.106504	0.232579	-0.126075	-73.0468	CHH	Solyc04g007570.1	intron	Solyc04g007570.1	GDSL esterase/lipase 6 (AHRD V1 **** GLIP6_ARATH)%3B contains Interpro domain(s) IPR001087 Lipase%2C GDSL
SL2.50ch04	1951730	1951806	77	29	0.0324576	0.104124	-0.0716667	-143.206	CHH	Solyc04g008270.2	intron	Solyc04g008270.2	Annexin (AHRD V1 ***- B3TLL7_ELAGV)%3B contains Interpro domain(s) IPR015472 Annexin like protein IPR001464 Annexin
SL2.50ch04	2627022	2627099	78	30	0.120539	0.0438777	0.0766615	147.343	CHH	Solyc04g009060.2	intron	Solyc04g009060.2	CD2 antigen cytoplasmic tail-binding protein 2 (AHRD V1 *--- C1BIJ4_OSMMO)
SL2.50ch04	5760768	5760856	89	20	0.306205	0.14582	0.160385	105.83	CHH	Solyc04g015530.1	intron	Solyc04g015530.1	Polygalacturonase A (AHRD V1 **** Q9M6S2_ACTCH)%3B contains Interpro domain(s) IPR000408 Regulator of chromosome condensation%2C RCC1 IPR000743 Glycoside hydrolase%2C family 28
SL2.50ch04	20959736	20959788	53	13	0.116314	0.0179486	0.0983654	56.7888	CHH	Solyc04g025800.1	intron	Solyc04g025800.1	Ulp1 protease family C-terminal catalytic domain containing protein (AHRD V1 *-*- Q60D46_SOLDE)
SL2.50ch04	25277686	25277743	58	14	0.968174	0.847645	0.120529	68.1394	CG	Solyc04g025200.2	intron	Solyc04g025200.2	Os11g0180100 protein (Fragment) (AHRD V1 ***- C7J8F0_ORYSJ)
SL2.50ch04	38407996	38408072	77	32	0.0676141	0.288926	-0.221311	-180.287	CHH	Solyc04g047890.2	intron	Solyc04g047890.2	-//-
SL2.50ch04	50574949	50575033	85	28	0.0921019	0.210994	-0.118892	-151.385	CHH	Solyc04g051460.2	intron	Solyc04g051460.2	Cell division protein kinase 2 (AHRD V1 **** D3PJA7_9MAXI)%3B contains Interpro domain(s) IPR002290 Serine/threonine protein kinase
SL2.50ch04	50943430	50943515	86	24	0.0364685	0.108672	-0.0722039	-108.847	CHH	Solyc04g051640.2	intron	Solyc04g051640.2	Purple acid phosphatase (AHRD V1 ***- A5YBN1_TOBAC)%3B contains Interpro domain(s) IPR015914 Purple acid phosphatase%2C N-terminal
SL2.50ch04	58670553	58670626	74	20	0.296188	0.14331	0.152878	112.739	CHH	Solyc04g071690.2	intron	Solyc04g071690.2	Ribonuclease P protein subunit p25 (AHRD V1 *--- RPP25_HUMAN)%3B contains Interpro domain(s) IPR002775 Alba%2C DNA/RNA-binding protein
SL2.50ch04	58914171	58914234	64	14	0.547199	0.355449	0.19175	76.1313	CHH	Solyc04g071890.2	intron	Solyc04g071890.2	Peroxidase 4 (AHRD V1 **** B7UCP4_LITCN)%3B contains Interpro domain(s) IPR002016 Haem peroxidase%2C plant/fungal/bacterial
SL2.50ch04	60583021	60583072	52	6	0.102047	0.356892	-0.254845	-30.0549	CHG	Solyc04g074670.2	intron	Solyc04g074670.2	Os03g0169000 protein (Fragment) (AHRD V1 ***- Q0DUS7_ORYSJ)%3B contains Interpro domain(s) IPR004348 Protein of unknown function DUF246%2C plant
SL2.50ch04	61051572	61051646	75	15	0.0873062	0.334524	-0.247218	-106.777	CHH	Solyc04g076090.2	intron	Solyc04g076090.2	Glucose-6-phosphate isomerase 2
SL2.50ch04	61364888	61364939	52	7	0.579981	0.855031	-0.27505	-33.694	CHG	Solyc04g076490.2	intron	Solyc04g076490.2	LvsC-like (AHRD V1 ***- Q655H7_ORYSJ)
SL2.50ch04	63588809	63588885	77	28	0.106037	0.209076	-0.103039	-140.361	CHH	Solyc04g078930.2	intron	Solyc04g078930.2	Alpha-amylase (AHRD V1 **** Q8LP27_IPONI)%3B contains Interpro domain(s) IPR013775 Alpha-amylase%2C plant
SL2.50ch04	63962063	63962120	58	28	0.0636889	0.0157048	0.0479841	135.008	CHH	Solyc04g079520.2	intron	Solyc04g079520.2	Peptide transporter (AHRD V1 **-* A6YJX4_9MAGN)%3B contains Interpro domain(s) IPR000109 TGF-beta receptor%2C type I/II extracellular region
SL2.50ch04	63984988	63985065	78	25	0.0283752	0.112022	-0.0836473	-137.435	CHH	Solyc04g079560.2	intron	Solyc04g079560.2	Lysine/histidine transporter (AHRD V1 **** B9MVJ1_POPTR)%3B contains Interpro domain(s) IPR013057 Amino acid transporter%2C transmembrane
SL2.50ch04	64106798	64106861	64	20	0.543326	0.350512	0.192814	118.852	CHH	Solyc04g079760.2	intron	Solyc04g079760.2	Os07g0656700 protein (Fragment) (AHRD V1 *--- Q0D403_ORYSJ)%3B contains Interpro domain(s) IPR005134 Uncharacterised protein family UPF0114
SL2.50ch04	64107012	64107074	63	17	0.414879	0.257033	0.157847	83.8465	CHH	Solyc04g079760.2	intron	Solyc04g079760.2	Os07g0656700 protein (Fragment) (AHRD V1 *--- Q0D403_ORYSJ)%3B contains Interpro domain(s) IPR005134 Uncharacterised protein family UPF0114
SL2.50ch04	64337204	64337276	73	27	0.101495	0.0398264	0.0616684	138.288	CHH	Solyc04g080040.2	intron	Solyc04g080040.2	UBA/TS-N domain protein (AHRD V1 *--- B6QFU5_PENMQ)%3B contains Interpro domain(s) IPR001623 Heat shock protein DnaJ%2C N-terminal
SL2.50ch04	64761845	64761934	90	27	0.183115	0.0798521	0.103263	141.948	CHH	Solyc04g080650.2	intron	Solyc04g080650.2	Cytochrome P450
SL2.50ch04	64953788	64953898	111	39	0.0911633	0.0195952	0.0715681	229.64	CHH	Solyc04g080900.2	intron	Solyc04g080900.2	GTPase obg (AHRD V1 *-*- D1C1Q0_SPHTD)%3B contains Interpro domain(s) IPR014100 GTP-binding protein Obg/CgtA
SL2.50ch04	1652282	1652361	80	27	0.068017	0.00993166	0.0580854	143.033	CHH	Solyc04g008000.2	exon	Solyc04g008000.2	Calmodulin (AHRD V1 ***- D9J0A7_9ROSI)%3B contains Interpro domain(s) IPR003299 Flagellar calcium-binding protein (calflagin)
SL2.50ch04	38407559	38407644	86	34	0.244139	0.0835435	0.160596	172.931	CHH	Solyc04g047890.2	exon	Solyc04g047890.2	-//-
SL2.50ch04	58934400	58934489	90	32	0.118048	0.0341764	0.0838715	152.096	CHH	Solyc04g071910.1	exon	Solyc04g071910.1	Mutator-like transposase (AHRD V1 ***- Q8W3H2_ORYSA)%3B contains Interpro domain(s) IPR018289 MULE transposase%2C conserved domain
SL2.50ch04	64550266	64550362	97	29	0.00995792	0.0652709	-0.055313	-139.439	CHH	Solyc04g080320.1	exon	Solyc04g080320.1	F-box family protein (AHRD V1 ***- B9N8U5_POPTR)%3B contains Interpro domain(s) IPR001810 Cyclin-like F-box
SL2.50ch05	60990113	60990190	78	21	0.226548	0.0729504	0.153598	122.292	CHH	Solyc05g050800.2	utr5	Solyc05g050800.2	Phosphoglycerate mutase family protein (AHRD V1 ***- C3SAD0_BRADI)%3B contains Interpro domain(s) IPR012398 PRIB5
SL2.50ch05	64999924	65000010	87	24	0.0661899	0.0125401	0.0536498	115.284	CHH	Solyc05g055310.2	utr3	Solyc05g055310.2	Copper chaperone (AHRD V1 **** Q84KJ2_SOLLC)%3B contains Interpro domain(s) IPR006121 Heavy metal transport/detoxification protein
SL2.50ch05	60990113	60990190	78	21	0.226548	0.0729504	0.153598	122.292	CHH	Solyc05g050800.2	TSS	Solyc05g050800.2	Phosphoglycerate mutase family protein (AHRD V1 ***- C3SAD0_BRADI)%3B contains Interpro domain(s) IPR012398 PRIB5
SL2.50ch05	339827	339896	70	13	0.743493	0.879533	-0.13604	-52.1809	CHG	Target=Copia-2_SL-I:1-4071;Class=LTR/Copia	repeat
SL2.50ch05	1142353	1142497	145	53	0.228014	0.420159	-0.192145	-364.127	CHH	Target=TONT1_LE_LTR:1-1004;Class=LTR/Copia	repeat
SL2.50ch05	3685980	3686059	80	28	0.19789	0.0808999	0.11699	130.029	CHH	Target=Gypsy-11_SL-I:1686-5802;Class=LTR/Gypsy	repeat
SL2.50ch05	4366544	4367830	1287	12	0.779779	0.946568	-0.166789	-58.1099	CG	Target=Gypsy-11_SL-LTR:968-1017;Class=LTR/Gypsy	repeat
SL2.50ch05	4366544	4367830	1287	12	0.779779	0.946568	-0.166789	-58.1099	CG	Target=Gypsy-11_SL-I:5135-5391;Class=LTR/Gypsy	repeat
SL2.50ch05	5402357	5402407	51	23	0.0953382	0.199378	-0.10404	-114.882	CHH	Target=Gypsy-11_SL-LTR:216-1017;Class=LTR/Gypsy	repeat
SL2.50ch05	6008659	6008728	70	15	0.229654	0.107279	0.122375	84.7267	CHH	Target=TORTL1:8125-9690;Class=LTR/Copia	repeat
SL2.50ch05	6418833	6418925	93	28	0.0603919	0.175568	-0.115177	-146.416	CHH	Target=(TG)n:1-180;Class=Simple_repeat	repeat
SL2.50ch05	6559764	6559835	72	23	0.252655	0.415788	-0.163133	-112.996	CHH	Target=Gypsy-11_SL-I:2955-5169;Class=LTR/Gypsy	repeat
SL2.50ch05	7326132	7326208	77	10	0.104365	0.310508	-0.206143	-63.8339	CHH	Target=(TA)n:2-65;Class=Simple_repeat	repeat
SL2.50ch05	8577861	8577914	54	11	0.841004	0.655257	0.185747	47.5543	CHG	Target=Gypsy-11_SL-I:5377-5546;Class=LTR/Gypsy	repeat
SL2.50ch05	8577861	8577914	54	11	0.841004	0.655257	0.185747	47.5543	CHG	Target=GYPSOL2_LTR:247-553;Class=LTR/Gypsy	repeat
SL2.50ch05	8689360	8689424	65	17	0.888833	0.966847	-0.0780142	-65.7041	CG	Target=Ogre-LE1_LTR:1-719;Class=LTR/Gypsy	repeat
SL2.50ch05	9455619	9455688	70	19	0.781982	0.9515	-0.169519	-92.5305	CG	Target=(CA)n:1-180;Class=Simple_repeat	repeat
SL2.50ch05	9928586	9928684	99	46	0.0644372	0.163792	-0.0993543	-237.736	CHH	Target=TORTL1:4482-8004;Class=LTR/Copia	repeat
SL2.50ch05	10667813	10667929	117	38	0.0431207	0.166523	-0.123402	-173.153	CHH	Target=(TG)n:2-146;Class=Simple_repeat	repeat
SL2.50ch05	10747904	10747957	54	16	0.16229	0.0125611	0.149729	73.4279	CHH	Target=Gypsy-11_SL-I:999-3097;Class=LTR/Gypsy	repeat
SL2.50ch05	11758844	11758902	59	26	0.588285	0.392004	0.196281	131.537	CHH	Target=Gypsy-11_SL-LTR:938-1017;Class=LTR/Gypsy	repeat
SL2.50ch05	13370096	13370170	75	29	0.0896203	0.0218595	0.0677608	155.939	CHH	Target=TONT1_LE_LTR:1-1004;Class=LTR/Copia	repeat
SL2.50ch05	13828186	13828236	51	18	0.034196	0.224764	-0.190568	-114.997	CHH	Target=Gypsy-11_SL-LTR:711-1017;Class=LTR/Gypsy	repeat
SL2.50ch05	14358453	14358504	52	13	0.955303	0.840998	0.114304	63.069	CG	Target=GYPSOL2_LTR:1-707;Class=LTR/Gypsy	repeat
SL2.50ch05	14968595	14968653	59	26	0.113901	0.0148726	0.0990279	178.719	CHH	Target=(TG)n:2-82;Class=Simple_repeat	repeat
SL2.50ch05	15275698	15275750	53	9	0.842766	0.97339	-0.130624	-40.4514	CG	Target=GYPSOL2_LTR:3-1580;Class=LTR/Gypsy	repeat
SL2.50ch05	15745956	15746029	74	14	0.971683	0.792708	0.178975	81.044	CG	Target=Gypsy-11_SL-I:1-1964;Class=LTR/Gypsy	repeat
SL2.50ch05	17694620	17694670	51	20	0.952004	0.832604	0.1194	93.4363	CG	Target=Gypsy-11_SL-I:32-6187;Class=LTR/Gypsy	repeat
SL2.50ch05	18488318	18488482	165	19	0.197618	0.0198051	0.177813	101.792	CHH	Target=(TTA)n:1-1358;Class=Simple_repeat	repeat
SL2.50ch05	18528180	18528237	58	17	0.830558	0.949807	-0.119249	-82.9841	CG	Target=Gypsy-11_SL-LTR:70-1017;Class=LTR/Gypsy	repeat
SL2.50ch05	18528180	18528237	58	17	0.830558	0.949807	-0.119249	-82.9841	CG	Target=GYPSOL2_LTR:174-553;Class=LTR/Gypsy	repeat
SL2.50ch05	18915099	18915157	59	18	0.78411	0.966869	-0.182759	-111.421	CG	Target=Gypsy-11_SL-LTR:1-1017;Class=LTR/Gypsy	repeat
SL2.50ch05	18976663	18976714	52	11	0.807133	0.933983	-0.12685	-43.9376	CG	Target=Gypsy-11_SL-LTR:58-736;Class=LTR/Gypsy	repeat
SL2.50ch05	19357215	19357395	181	79	0.0535887	0.157494	-0.103905	-396.651	CHH	Target=Gypsy-11_SL-I:1-623;Class=LTR/Gypsy	repeat
SL2.50ch05	21777264	21777321	58	19	0.0299582	0.0951774	-0.0652192	-87.3174	CHH	Target=Gypsy-11_SL-LTR:151-1015;Class=LTR/Gypsy	repeat
SL2.50ch05	21777264	21777321	58	19	0.0299582	0.0951774	-0.0652192	-87.3174	CHH	Target=Gypsy-11_SL-I:1-215;Class=LTR/Gypsy	repeat
SL2.50ch05	23149115	23149177	63	22	0.150846	0.010103	0.140743	114.671	CHH	Target=Gypsy-11_SL-I:5217-5735;Class=LTR/Gypsy	repeat
SL2.50ch05	23149329	23149396	68	20	0.972023	0.853286	0.118738	98.9154	CG	Target=Gypsy-11_SL-I:5217-5735;Class=LTR/Gypsy	repeat
SL2.50ch05	23149329	23149396	68	20	0.972023	0.853286	0.118738	98.9154	CG	Target=GYPSOL2_LTR:170-543;Class=LTR/Gypsy	repeat
SL2.50ch05	23304516	23304566	51	11	0.7224	0.888008	-0.165608	-51.3781	CHG	Target=Gypsy-11_SL-I:1-6167;Class=LTR/Gypsy	repeat
SL2.50ch05	23991881	23991942	62	24	0.117616	0.235015	-0.117399	-120.883	CHH	Target=Copia-3_SL-I:3489-3741;Class=LTR/Copia	repeat
SL2.50ch05	23991881	23991942	62	24	0.117616	0.235015	-0.117399	-120.883	CHH	Target=Copia-3_SL-LTR:1-254;Class=LTR/Copia	repeat
SL2.50ch05	23992050	23992121	72	21	0.37178	0.549023	-0.177242	-103.762	CHH	Target=Copia-3_SL-LTR:1-254;Class=LTR/Copia	repeat
SL2.50ch05	24473483	24473593	111	40	0.0825661	0.181529	-0.0989631	-199.885	CHH	Target=TONT1_LE_LTR:1-263;Class=LTR/Copia	repeat
SL2.50ch05	24542451	24542504	54	16	0.799173	0.960293	-0.16112	-92.8833	CG	Target=GYPSOL2_LTR:404-553;Class=LTR/Gypsy	repeat
SL2.50ch05	24542451	24542504	54	16	0.799173	0.960293	-0.16112	-92.8833	CG	Target=Gypsy-11_SL-LTR:1-1017;Class=LTR/Gypsy	repeat
SL2.50ch05	25366036	25366089	54	18	0.0109472	0.0828835	-0.0719363	-94.6055	CHH	Target=Gypsy-11_SL-I:5136-5901;Class=LTR/Gypsy	repeat
SL2.50ch05	25370059	25370112	54	9	0.956305	0.868814	0.0874915	32.6482	CG	Target=Gypsy-11_SL-I:1-4222;Class=LTR/Gypsy	repeat
SL2.50ch05	26221744	26221805	62	22	0.137122	0.00750161	0.12962	144.032	CHH	Target=(TA)n:1-189;Class=Simple_repeat	repeat
SL2.50ch05	26932357	26932419	63	15	0.0891375	0.0174396	0.0716979	70.5923	CHH	Target=(TG)n:2-104;Class=Simple_repeat	repeat
SL2.50ch05	28039079	28039183	105	24	0.0128491	0.230399	-0.21755	-138.239	CHH	Target=Gypsy-11_SL-I:5125-5531;Class=LTR/Gypsy	repeat
SL2.50ch05	28551736	28551789	54	16	0.842214	0.972163	-0.129949	-85.9548	CG	Target=GYPSOL2_LTR:1-1580;Class=LTR/Gypsy	repeat
SL2.50ch05	28905462	28905533	72	18	0.971979	0.860782	0.111197	86.7363	CG	Target=GYPSOL2_LTR:170-553;Class=LTR/Gypsy	repeat
SL2.50ch05	28940026	28940098	73	13	0.975347	0.781433	0.193914	80.6973	CG	Target=GYPSOL2_LTR:3-239;Class=LTR/Gypsy	repeat
SL2.50ch05	29190168	29190218	51	13	0.792337	0.922619	-0.130282	-60.241	CG	Target=Gypsy-11_SL-I:4636-6188;Class=LTR/Gypsy	repeat
SL2.50ch05	29233225	29233335	111	21	0.963907	0.820924	0.142983	95.4763	CG	Target=Gypsy-11_SL-I:5140-5575;Class=LTR/Gypsy	repeat
SL2.50ch05	29327775	29327897	123	45	0.0638533	0.186975	-0.123122	-240.058	CHH	Target=GA-rich:5-180;Class=Low_complexity	repeat
SL2.50ch05	30021307	30021373	67	26	0.0364313	0.163565	-0.127133	-132.408	CHH	Target=Ogre-LE1_LTR:1-706;Class=LTR/Gypsy	repeat
SL2.50ch05	30617868	30617921	54	23	0.0479155	0.149527	-0.101612	-123.468	CHH	Target=LES0:1-613;Class=DNA/CMC-EnSpm	repeat
SL2.50ch05	31175173	31175230	58	21	0.131417	0.0484668	0.0829505	98.3463	CHH	Target=Gypsy-11_SL-I:4757-6188;Class=LTR/Gypsy	repeat
SL2.50ch05	31484566	31484616	51	15	0.886796	0.982174	-0.095378	-67.2361	CG	Target=Gypsy-11_SL-I:1-6025;Class=LTR/Gypsy	repeat
SL2.50ch05	32153731	32153812	82	23	0.205205	0.0422885	0.162916	152.867	CHH	Target=LycEPRV_LTR:4-183;Class=LTR/Gypsy	repeat
SL2.50ch05	32153731	32153812	82	23	0.205205	0.0422885	0.162916	152.867	CHH	Target=LycEPRV_I-int:1-34;Class=LTR/Gypsy	repeat
SL2.50ch05	34405522	34405603	82	10	0.216275	0.0211741	0.195101	45.6753	CHH	Target=(TAA)n:3-68;Class=Simple_repeat	repeat
SL2.50ch05	34405522	34405603	82	10	0.216275	0.0211741	0.195101	45.6753	CHH	Target=(TA)n:2-94;Class=Simple_repeat	repeat
SL2.50ch05	35217761	35217854	94	33	0.0399305	0.133948	-0.0940172	-150.36	CHH	Target=Gypsy-11_SL-I:1988-4625;Class=LTR/Gypsy	repeat
SL2.50ch05	37271728	37271806	79	22	0.539087	0.353955	0.185133	101.889	CHG	Target=(TCCGG)n:1-223;Class=Simple_repeat	repeat
SL2.50ch05	37358842	37358903	62	24	0.0242495	0.131918	-0.107669	-138.336	CHH	Target=(TG)n:2-61;Class=Simple_repeat	repeat
SL2.50ch05	39641048	39641098	51	17	0.0434548	0.130541	-0.0870859	-85.0609	CHH	Target=SONATA2:1-253;Class=DNA/TcMar-Stowaway	repeat
SL2.50ch05	40224086	40224161	76	26	0.0481368	0.187322	-0.139186	-154.147	CHH	Target=(CA)n:2-63;Class=Simple_repeat	repeat
SL2.50ch05	40224086	40224161	76	26	0.0481368	0.187322	-0.139186	-154.147	CHH	Target=Gypsy-11_SL-I:5146-6166;Class=LTR/Gypsy	repeat
SL2.50ch05	40955503	40955578	76	26	0.114831	0.0309181	0.0839129	129.3	CHH	Target=Ogre-LE1_LTR:3794-3934;Class=LTR/Gypsy	repeat
SL2.50ch05	41914373	41914423	51	7	0.944734	0.762185	0.182549	31.4573	CG	Target=GYPSOL2_LTR:1-1075;Class=LTR/Gypsy	repeat
SL2.50ch05	44547533	44547604	72	27	0.0373171	0.111967	-0.0746501	-139.166	CHH	Target=Ogre-LE1_LTR:1955-4003;Class=LTR/Gypsy	repeat
SL2.50ch05	44552123	44552281	159	53	0.154504	0.284412	-0.129908	-276.448	CHH	Target=TONT1_LE_LTR:1-280;Class=LTR/Copia	repeat
SL2.50ch05	45494392	45494469	78	13	0.780828	0.931831	-0.151003	-58.1893	CG	Target=Gypsy-11_SL-LTR:1-1017;Class=LTR/Gypsy	repeat
SL2.50ch05	46436792	46436846	55	7	0.785861	0.935254	-0.149393	-31.1106	CG	Target=Gypsy-11_SL-I:5143-6188;Class=LTR/Gypsy	repeat
SL2.50ch05	46902780	46902837	58	13	0.691744	0.89929	-0.207545	-53.8314	CG	Target=Gypsy-11_SL-I:5138-5364;Class=LTR/Gypsy	repeat
SL2.50ch05	46987659	46987734	76	17	0.761938	0.87988	-0.117942	-65.9859	CG	Target=Gypsy-11_SL-I:5142-6188;Class=LTR/Gypsy	repeat
SL2.50ch05	47280954	47281179	226	26	0.0460976	0.360279	-0.314182	-124.418	CHH	Target=(ATG)n:2-180;Class=Simple_repeat	repeat
SL2.50ch05	47280954	47281179	226	26	0.0460976	0.360279	-0.314182	-124.418	CHH	Target=(TAA)n:655-914;Class=Simple_repeat	repeat
SL2.50ch05	47418502	47418563	62	13	0.984207	0.763504	0.220703	82.9246	CG	Target=Gypsy-11_SL-I:241-6110;Class=LTR/Gypsy	repeat
SL2.50ch05	47977165	47977218	54	7	0.807475	0.97054	-0.163064	-38.3357	CG	Target=Gypsy-11_SL-LTR:1-1017;Class=LTR/Gypsy	repeat
SL2.50ch05	48322649	48322703	55	20	0.0423008	0.116934	-0.0746331	-93.7591	CHH	Target=Gypsy-11_SL-I:1-590;Class=LTR/Gypsy	repeat
SL2.50ch05	48322649	48322703	55	20	0.0423008	0.116934	-0.0746331	-93.7591	CHH	Target=Gypsy-11_SL-I:5150-6188;Class=LTR/Gypsy	repeat
SL2.50ch05	49152162	49152252	91	26	0.0585091	0.35126	-0.292751	-156.495	CHH	Target=(CAT)n:1-365;Class=Simple_repeat	repeat
SL2.50ch05	50094136	50094194	59	19	0.0368679	0.113303	-0.0764356	-82.2355	CHH	Target=Copia-2_SL-I:2474-3853;Class=LTR/Copia	repeat
SL2.50ch05	50181279	50181374	96	24	0.050287	0.248467	-0.19818	-142.83	CHH	Target=(ATG)n:1-517;Class=Simple_repeat	repeat
SL2.50ch05	50181279	50181374	96	24	0.050287	0.248467	-0.19818	-142.83	CHH	Target=(CGA)n:2-176;Class=Simple_repeat	repeat
SL2.50ch05	50182852	50182927	76	17	0.258564	0.0658296	0.192735	99.6663	CHH	Target=(ATG)n:601-1201;Class=Simple_repeat	repeat
SL2.50ch05	50306651	50306725	75	28	0.0961077	0.0178201	0.0782876	129.387	CHH	Target=(CCTA)n:2-79;Class=Simple_repeat	repeat
SL2.50ch05	50311950	50312022	73	19	0.16109	0.0168816	0.144208	88.7251	CHH	Target=(TCTA)n:1-207;Class=Simple_repeat	repeat
SL2.50ch05	50684780	50684844	65	20	0.093683	0.22619	-0.132507	-106.514	CHH	Target=Copia-5_SL-LTR:1-144;Class=LTR/Copia	repeat
SL2.50ch05	51383911	51383981	71	21	0.0156903	0.106131	-0.0904412	-96.3636	CHH	Target=Gypsy-11_SL-I:3676-4269;Class=LTR/Gypsy	repeat
SL2.50ch05	51690478	51690543	66	23	0.173934	0.0562261	0.117708	126.861	CHH	Target=(TATG)n:3-83;Class=Simple_repeat	repeat
SL2.50ch05	51690478	51690543	66	23	0.173934	0.0562261	0.117708	126.861	CHH	Target=(TA)n:46-133;Class=Simple_repeat	repeat
SL2.50ch05	51692269	51692321	53	19	0.970711	0.854058	0.116653	91.7968	CG	Target=Gypsy-11_SL-LTR:1-118;Class=LTR/Gypsy	repeat
SL2.50ch05	51982094	51982152	59	29	0.0664502	0.152186	-0.0857355	-146.995	CHH	Target=Gypsy-11_SL-I:1-1788;Class=LTR/Gypsy	repeat
SL2.50ch05	53350625	53350676	52	16	0.879304	0.986594	-0.107291	-81.5428	CG	Target=Gypsy-11_SL-I:5143-6188;Class=LTR/Gypsy	repeat
SL2.50ch05	53396940	53397005	66	23	0.0507042	0.144618	-0.0939142	-112.611	CHH	Target=Gypsy-11_SL-I:5218-6167;Class=LTR/Gypsy	repeat
SL2.50ch05	53504054	53504146	93	31	0.135385	0.0479838	0.0874017	152.909	CHH	Target=Gypsy-11_SL-I:5135-6167;Class=LTR/Gypsy	repeat
SL2.50ch05	54225975	54226036	62	17	0.166111	0.0470021	0.119109	97.684	CHH	Target=(CATA)n:2-80;Class=Simple_repeat	repeat
SL2.50ch05	55032954	55033211	258	5	0.17198	0.0509818	0.120998	23.4527	CHH	Target=Gypsy-11_SL-I:4630-6188;Class=LTR/Gypsy	repeat
SL2.50ch05	55032954	55033211	258	5	0.17198	0.0509818	0.120998	23.4527	CHH	Target=Gypsy-11_SL-LTR:876-1017;Class=LTR/Gypsy	repeat
SL2.50ch05	55101067	55101140	74	27	0.127271	0.0459899	0.081281	132.474	CHH	Target=Gypsy-11_SL-I:1585-5092;Class=LTR/Gypsy	repeat
SL2.50ch05	55470939	55471004	66	15	0.84449	0.940382	-0.095892	-60.1622	CG	Target=Gypsy-11_SL-I:3263-6025;Class=LTR/Gypsy	repeat
SL2.50ch05	55872312	55872366	55	11	0.202289	0.0647932	0.137496	58.1492	CHH	Target=(TATG)n:2-104;Class=Simple_repeat	repeat
SL2.50ch05	56517305	56517361	57	21	0.063423	0.161074	-0.0976515	-105.563	CHH	Target=Gypsy-11_SL-I:1-6167;Class=LTR/Gypsy	repeat
SL2.50ch05	57482196	57482287	92	35	0.185433	0.342294	-0.156861	-205.456	CHH	Target=Gypsy-11_SL-I:34-6187;Class=LTR/Gypsy	repeat
SL2.50ch05	57823314	57823388	75	28	0.0417505	0.17755	-0.135799	-167.64	CHH	Target=(CGTG)n:1-127;Class=Simple_repeat	repeat
SL2.50ch05	58062176	58062236	61	18	0.0830815	0.193854	-0.110772	-83.2526	CHH	Target=Gypsy-11_SL-I:5142-6188;Class=LTR/Gypsy	repeat
SL2.50ch05	58530997	58531047	51	20	0.0904547	0.277305	-0.18685	-99.8443	CHH	Target=Gypsy-11_SL-LTR:365-1017;Class=LTR/Gypsy	repeat
SL2.50ch05	58969291	58969357	67	7	0.948391	0.743569	0.204822	30.0711	CG	Target=GYPSOL2_LTR:1489-1579;Class=LTR/Gypsy	repeat
SL2.50ch05	59556570	59556639	70	17	0.958727	0.802291	0.156437	82.3081	CG	Target=Gypsy-11_SL-I:5030-5618;Class=LTR/Gypsy	repeat
SL2.50ch05	59935322	59935471	150	45	0.771122	0.549798	0.221324	240.704	CHH	Target=Copia-3_SL-LTR:96-199;Class=LTR/Copia	repeat
SL2.50ch05	60235069	60235145	77	20	0.0511386	0.206717	-0.155578	-123.437	CHH	Target=Gypsy-11_SL-I:5233-5725;Class=LTR/Gypsy	repeat
SL2.50ch05	60235069	60235145	77	20	0.0511386	0.206717	-0.155578	-123.437	CHH	Target=Gypsy-11_SL-I:5143-6187;Class=LTR/Gypsy	repeat
SL2.50ch05	60295297	60295381	85	11	0.855153	0.776246	0.0789074	36.8073	CHG	Target=Copia-4_SL-I:1-4101;Class=LTR/Copia	repeat
SL2.50ch05	60646663	60646735	73	14	0.096245	0.255967	-0.159722	-61.5381	CHH	Target=SINE_SO:1-159;Class=SINE	repeat
SL2.50ch05	60692681	60692731	51	26	0.0559272	0.346643	-0.290716	-140.924	CHH	Target=Copia-5_SL-I:2449-4275;Class=LTR/Copia	repeat
SL2.50ch05	60892841	60892924	84	22	0.0844032	0.154364	-0.0699608	-85.379	CHH	Target=Ogre-LE1_I-int:5994-9378;Class=LTR/Gypsy	repeat
SL2.50ch05	60904513	60904595	83	29	0.0480554	0.165326	-0.117271	-133.4	CHH	Target=Ogre-LE1_I-int:6057-9389;Class=LTR/Gypsy	repeat
SL2.50ch05	60957340	60957425	86	26	0.237223	0.0359606	0.201262	155.568	CHH	Target=Gypsy-11_SL-LTR:765-1017;Class=LTR/Gypsy	repeat
SL2.50ch05	61037346	61037405	60	20	0.0281246	0.0968058	-0.0686812	-90.4846	CHH	Target=Gypsy-11_SL-LTR:483-1017;Class=LTR/Gypsy	repeat
SL2.50ch05	61122828	61122897	70	11	0.784467	0.922837	-0.13837	-53.2573	CHG	Target=Copia-5_SL-I:2400-3354;Class=LTR/Copia	repeat
SL2.50ch05	61439764	61439825	62	9	0.387043	0.195158	0.191885	43.6313	CHH	Target=SONATA1:1-71;Class=DNA/TcMar-Stowaway	repeat
SL2.50ch05	62865657	62865748	92	37	0.221261	0.403588	-0.182327	-212.956	CHH	Target=Gypsy-11_SL-LTR:823-1017;Class=LTR/Gypsy	repeat
SL2.50ch05	63795724	63795806	83	27	0.410104	0.564886	-0.154782	-127.371	CHH	Target=SONATA2:1-253;Class=DNA/TcMar-Stowaway	repeat
SL2.50ch05	64277167	64277259	93	21	0.391662	0.5798	-0.188138	-109.804	CHH	Target=SINE_SO:10-184;Class=SINE	repeat
SL2.50ch05	64326173	64326233	61	15	0.401863	0.259597	0.142265	57.1915	CHH	Target=LES0:1-205;Class=DNA/CMC-EnSpm	repeat
SL2.50ch05	65201127	65201198	72	26	0.0771545	0.169286	-0.0921317	-123.267	CHH	Target=GYLES1_LTR:1-785;Class=LTR/Gypsy	repeat
SL2.50ch05	339827	339896	70	13	0.743493	0.879533	-0.13604	-52.1809	CHG	Solyc05g005460.2	promoter	Solyc05g005460.2	Nucleoredoxin 2 (AHRD V1 *--- A8I9J4_CHLRE)%3B contains Interpro domain(s) IPR000866 Alkyl hydroperoxide reductase/ Thiol specific antioxidant/ Mal allergen
SL2.50ch05	1142353	1142497	145	53	0.228014	0.420159	-0.192145	-364.127	CHH	Solyc05g006520.2	promoter	Solyc05g006520.2	Pyruvate dehydrogenase E1 component alpha subunit (AHRD V1 ***- B6TMS5_MAIZE)%3B contains Interpro domain(s) IPR017597 Pyruvate dehydrogenase (acetyl-transferring) E1 component%2C alpha subunit%2C subgroup y
SL2.50ch05	1310905	1310981	77	30	0.243713	0.381445	-0.137733	-151.349	CHH	Solyc05g006640.2	promoter	Solyc05g006640.2	Phospholipid-transporting ATPase (AHRD V1 **** C1GDL1_PARBD)%3B contains Interpro domain(s) IPR006539 ATPase%2C P-type%2C phospholipid-translocating%2C flippase
SL2.50ch05	1369069	1369158	90	28	0.103933	0.288031	-0.184098	-191.485	CHH	Solyc05g006700.2	promoter	Solyc05g006700.2	Wall-associated receptor kinase-like 20 (AHRD V1 *--- WAKLQ_ARATH)
SL2.50ch05	1369069	1369158	90	28	0.103933	0.288031	-0.184098	-191.485	CHH	Solyc05g006710.2	promoter	Solyc05g006710.2	-//-
SL2.50ch05	1454734	1454812	79	22	0.111008	0.235611	-0.124603	-112.102	CHH	Solyc05g006830.2	promoter	Solyc05g006830.2	Thioredoxin H (AHRD V1 ***- Q4U0W0_NICAL)%3B contains Interpro domain(s) IPR015467 Thioredoxin%2C core
SL2.50ch05	1531252	1531329	78	21	0.169509	0.312636	-0.143128	-100.797	CHH	Solyc05g006930.2	promoter	Solyc05g006930.2	5%26apos%3B-AMP-activated protein kinase subunit beta-2 (AHRD V1 *--- AAKB2_RAT)
SL2.50ch05	1977745	1977795	51	14	0.0690264	0.17265	-0.103624	-66.7287	CHH	Solyc05g007360.1	promoter	Solyc05g007360.1	F-box family protein (AHRD V1 ***- B9HCS6_POPTR)%3B contains Interpro domain(s) IPR006527 F-box associated
SL2.50ch05	2533165	2533260	96	31	0.0284527	0.134104	-0.105652	-191.698	CHH	Solyc05g008130.2	promoter	Solyc05g008130.2	SMP-30/Gluconolaconase/LRE domain protein (AHRD V1 **-- A5FD91_FLAJ1)%3B contains Interpro domain(s) IPR011042 Six-bladed beta-propeller%2C TolB-like
SL2.50ch05	2637058	2637147	90	30	0.140954	0.253566	-0.112611	-140.641	CHH	Solyc05g008250.1	promoter	Solyc05g008250.1	Myb-like transcription factor 6 (AHRD V1 **** Q8H256_GOSHI)%3B contains Interpro domain(s) IPR015495 Myb transcription factor
SL2.50ch05	2658723	2658832	110	45	0.0590417	0.213725	-0.154683	-271.507	CHH	Solyc05g008270.2	promoter	Solyc05g008270.2	Uncharacterized membrane protein (AHRD V1 ***- Q0I7R7_SYNS3)
SL2.50ch05	2658723	2658832	110	45	0.0590417	0.213725	-0.154683	-271.507	CHH	Solyc05g008280.1	promoter	Solyc05g008280.1	Peptidyl-prolyl cis-trans isomerase-like 4 (AHRD V1 ***- C5FTQ1_NANOT)%3B contains Interpro domain(s) IPR012677 Nucleotide-binding%2C alpha-beta plait
SL2.50ch05	2815189	2815252	64	25	0.128772	0.0473905	0.0813818	127.167	CHH	Solyc05g008470.1	promoter	Solyc05g008470.1	F-box family protein (AHRD V1 *-*- D7KQH0_ARALY)%3B contains Interpro domain(s) IPR006566 FBD-like
SL2.50ch05	2874408	2874522	115	31	0.0600745	0.182843	-0.122769	-146.527	CHH	Solyc05g008550.2	promoter	Solyc05g008550.2	Fruit-specific protein (AHRD V1 ***- FSPM_SOLLC)%3B contains Interpro domain(s) IPR009632 Putative metallocarboxypeptidase inhibitor
SL2.50ch05	3117378	3117444	67	26	0.124702	0.0354801	0.0892219	134.601	CHH	Solyc05g008900.2	promoter	Solyc05g008900.2	COSII_At1g13380 (Fragment) (AHRD V1 *-*- C0KEY4_DATIN)%3B contains Interpro domain(s) IPR009606 Protein of unknown function DUF1218
SL2.50ch05	4475593	4475681	89	21	0.21531	0.348963	-0.133653	-93.7649	CHH	Solyc05g010330.2	promoter	Solyc05g010330.2	Peroxidase (AHRD V1 **** Q94IQ0_TOBAC)%3B contains Interpro domain(s) IPR002016 Haem peroxidase%2C plant/fungal/bacterial
SL2.50ch05	5076501	5076568	68	13	0.180506	0.0600106	0.120496	73.9706	CHH	Solyc05g011840.2	promoter	Solyc05g011840.2	Sulfotransferase family protein (AHRD V1 **** D7LQL2_ARALY)%3B contains Interpro domain(s) IPR000863 Sulfotransferase
SL2.50ch05	5799461	5799528	68	11	0.0318836	0.146489	-0.114605	-52.9513	CHH	Solyc05g012570.2	promoter	Solyc05g012570.2	-//-
SL2.50ch05	5799461	5799528	68	11	0.0318836	0.146489	-0.114605	-52.9513	CHH	Solyc05g012580.1	promoter	Solyc05g012580.1	gnl|BL_ORD_ID|266877 sp|Q9ZQ80|NDRP1_ARATH Nodulin-related protein 1 OS=Arabidopsis thaliana OX=3702 GN=NRP1 PE=1 SV=1//3.17993e-06
SL2.50ch05	5875005	5875115	111	33	0.353156	0.1697	0.183456	203.124	CHH	Solyc05g012670.1	promoter	Solyc05g012670.1	Glucosyltransferase-3 (AHRD V1 **** Q8S9A6_PHAAN)%3B contains Interpro domain(s) IPR002213 UDP-glucuronosyl/UDP-glucosyltransferase
SL2.50ch05	6343452	6343519	68	11	0.341045	0.570305	-0.22926	-58.8809	CHH	Solyc05g013260.1	promoter	Solyc05g013260.1	Cc-nbs%2C resistance protein fragment
SL2.50ch05	6418833	6418925	93	28	0.0603919	0.175568	-0.115177	-146.416	CHH	Solyc05g013330.2	promoter	Solyc05g013330.2	-//-
SL2.50ch05	7119732	7119828	97	41	0.296884	0.10025	0.196634	278.419	CHH	Solyc05g013810.2	promoter	Solyc05g013810.2	Glycosyl hydrolase family 5 protein/cellulase (AHRD V1 **-- A8NVS8_COPC7)%3B contains Interpro domain(s) IPR001547 Glycoside hydrolase%2C family 5
SL2.50ch05	8158023	8158074	52	12	0.0139733	0.105185	-0.0912121	-57.6903	CHH	Solyc05g014320.2	promoter	Solyc05g014320.2	Acetyl esterase (AHRD V1 *--- AES_SHIFL)%3B contains Interpro domain(s) IPR013094 Alpha/beta hydrolase fold-3
SL2.50ch05	8208716	8208805	90	25	0.0144201	0.0955181	-0.0810981	-137.998	CHH	Solyc05g014360.1	promoter	Solyc05g014360.1	-//-
SL2.50ch05	8321110	8321185	76	26	0.252491	0.412135	-0.159644	-132.08	CHH	Solyc05g014470.2	promoter	Solyc05g014470.2	Glyceraldehyde 3-phosphate dehydrogenase (AHRD V1 **** Q8LK04_SOLTU)%3B contains Interpro domain(s) IPR000173 Glyceraldehyde 3-phosphate dehydrogenase
SL2.50ch05	11758844	11758902	59	26	0.588285	0.392004	0.196281	131.537	CHH	Solyc05g015710.2	promoter	Solyc05g015710.2	-//-
SL2.50ch05	14622423	14622493	71	25	0.0595624	0.148485	-0.0889224	-125.465	CHH	Solyc05g016150.1	promoter	Solyc05g016150.1	-//-
SL2.50ch05	18009346	18009451	106	34	0.197726	0.0401679	0.157558	200.029	CHH	Solyc05g016720.2	promoter	Solyc05g016720.2	-//-
SL2.50ch05	18488318	18488482	165	19	0.197618	0.0198051	0.177813	101.792	CHH	Solyc05g017850.1	promoter	Solyc05g017850.1	-//-
SL2.50ch05	18754214	18754354	141	35	0.202635	0.368224	-0.165589	-178.987	CHH	Solyc05g017860.2	promoter	Solyc05g017860.2	Protein VAC14 homolog (AHRD V1 **-- VAC14_XENLA)%3B contains Interpro domain(s) IPR011989 Armadillo-like helical
SL2.50ch05	19336061	19336136	76	20	0.0455458	0.137683	-0.0921368	-101.33	CHH	Solyc05g017980.2	promoter	Solyc05g017980.2	microtubule associated protein Type 1 (AHRD V1 **-* Q9C9X0_ARATH)%3B contains Interpro domain(s) IPR009768 Myosin II heavy chain-like
SL2.50ch05	19336061	19336136	76	20	0.0455458	0.137683	-0.0921368	-101.33	CHH	Solyc05g017970.1	promoter	Solyc05g017970.1	-//-
SL2.50ch05	20118614	20118664	51	15	0.294519	0.155084	0.139435	68.0383	CHH	Solyc05g018160.1	promoter	Solyc05g018160.1	BOP/NPR1/NIM1-like regulatory protein (AHRD V1 **-- B9H966_POPTR)%3B contains Interpro domain(s) IPR002110 Ankyrin
SL2.50ch05	29081264	29081323	60	25	0.0951671	0.186353	-0.0911858	-117.815	CHH	Solyc05g023730.1	promoter	Solyc05g023730.1	50S ribosomal protein L2 (AHRD V1 ***- D5FHC8_PHODC)%3B contains Interpro domain(s) IPR005880 Ribosomal protein L2%2C bacterial-type
SL2.50ch05	29327775	29327897	123	45	0.0638533	0.186975	-0.123122	-240.058	CHH	Solyc05g023770.2	promoter	Solyc05g023770.2	gnl|BL_ORD_ID|427946 sp|Q8RWD5|SCD2_ARATH Coiled-coil domain-containing protein SCD2 OS=Arabidopsis thaliana OX=3702 GN=SCD2 PE=1 SV=1//5.83312e-96
SL2.50ch05	31175173	31175230	58	21	0.131417	0.0484668	0.0829505	98.3463	CHH	Solyc05g024330.1	promoter	Solyc05g024330.1	-//-
SL2.50ch05	40068813	40068867	55	13	0.384592	0.568462	-0.183871	-58.0728	CG	Solyc05g026200.1	promoter	Solyc05g026200.1	-//-
SL2.50ch05	48949615	48949690	76	25	0.110588	0.201766	-0.0911777	-110.774	CHH	Solyc05g040040.1	promoter	Solyc05g040040.1	F-box protein GID2 (AHRD V1 ***- B6SU06_MAIZE)%3B contains Interpro domain(s) IPR001810 Cyclin-like F-box
SL2.50ch05	51371640	51371702	63	18	0.0645514	0.221074	-0.156522	-99.0667	CHH	Solyc05g041370.1	promoter	Solyc05g041370.1	ARGONAUTE 1 (AHRD V1 ***- D6RUV9_TOBAC)
SL2.50ch05	53396940	53397005	66	23	0.0507042	0.144618	-0.0939142	-112.611	CHH	Solyc05g041700.1	promoter	Solyc05g041700.1	-//-
SL2.50ch05	59422366	59422434	69	30	0.077395	0.189995	-0.1126	-157.895	CHH	Solyc05g048770.2	promoter	Solyc05g048770.2	N(4)-(beta-N-acetylglucosaminyl)-L-asparaginase (AHRD V1 *-** ASPG_HUMAN)%3B contains Interpro domain(s) IPR000246 Peptidase T2%2C asparaginase 2
SL2.50ch05	60295297	60295381	85	11	0.855153	0.776246	0.0789074	36.8073	CHG	Solyc05g050260.1	promoter	Solyc05g050260.1	Transposon Ty1-BL Gag-Pol polyprotein (AHRD V1 *-*- YB11B_YEAST)%3B contains Interpro domain(s) IPR013103 Reverse transcriptase%2C RNA-dependent DNA polymerase
SL2.50ch05	60990113	60990190	78	21	0.226548	0.0729504	0.153598	122.292	CHH	Solyc05g050800.2	promoter	Solyc05g050800.2	Phosphoglycerate mutase family protein (AHRD V1 ***- C3SAD0_BRADI)%3B contains Interpro domain(s) IPR012398 PRIB5
SL2.50ch05	61165313	61165380	68	15	0.208164	0.390437	-0.182274	-70.7962	CHH	Solyc05g050940.2	promoter	Solyc05g050940.2	O-sialoglycoprotein endopeptidase (AHRD V1 ***- B6SU43_MAIZE)%3B contains Interpro domain(s) IPR017861 Peptidase M22%2C glycoprotease%2C subgroup
SL2.50ch05	61472206	61472269	64	19	0.336312	0.193744	0.142568	92.8065	CHH	Solyc05g051210.2	promoter	Solyc05g051210.2	Os10g0578600 protein (Fragment) (AHRD V1 **-- Q0IVC7_ORYSJ)%3B contains Interpro domain(s) IPR013216 Methyltransferase type 11
SL2.50ch05	61536034	61536099	66	25	0.0861666	0.182713	-0.0965462	-115.838	CHH	Solyc05g051250.2	promoter	Solyc05g051250.2	Glutamine synthetase (AHRD V1 ***- A9PB10_POPTR)%3B contains Interpro domain(s) IPR008146 Glutamine synthetase%2C catalytic region
SL2.50ch05	61612267	61612360	94	42	0.0450876	0.178222	-0.133135	-267.725	CHH	Solyc05g051340.1	promoter	Solyc05g051340.1	Pentatricopeptide repeat-containing protein (AHRD V1 ***- D7KTN3_ARALY)%3B contains Interpro domain(s) IPR002885 Pentatricopeptide repeat
SL2.50ch05	61711883	61711940	58	19	0.0275743	0.0917113	-0.064137	-89.909	CHH	Solyc05g051410.2	promoter	Solyc05g051410.2	Cyclin D2 (AHRD V1 ***- Q8L6U0_DAUCA)%3B contains Interpro domain(s) IPR015451 Cyclin D
SL2.50ch05	62239342	62239417	76	23	0.414495	0.599102	-0.184607	-124.107	CHH	Solyc05g051840.1	promoter	Solyc05g051840.1	Tetratricopeptide repeat protein 15 (AHRD V1 **-- B6TY66_MAIZE)%3B contains Interpro domain(s) IPR011990 Tetratricopeptide-like helical
SL2.50ch05	62239470	62239534	65	24	0.305895	0.500606	-0.194711	-143.888	CHH	Solyc05g051840.1	promoter	Solyc05g051840.1	Tetratricopeptide repeat protein 15 (AHRD V1 **-- B6TY66_MAIZE)%3B contains Interpro domain(s) IPR011990 Tetratricopeptide-like helical
SL2.50ch05	62470625	62470683	59	20	0.267783	0.424299	-0.156516	-93.1075	CHH	Solyc05g052200.2	promoter	Solyc05g052200.2	Protein kinase (AHRD V1 ***- A8HT40_CHLRE)%3B contains Interpro domain(s) IPR011989 Armadillo-like helical
SL2.50ch05	62883555	62883606	52	9	0.139345	0.278108	-0.138763	-42.2402	CHH	Solyc05g052670.1	promoter	Solyc05g052670.1	N-hydroxycinnamoyl/benzoyltransferase 1 (AHRD V1 **-- Q00M72_SOYBN)%3B contains Interpro domain(s) IPR003480 Transferase
SL2.50ch05	63501372	63501432	61	12	0.00294591	0.0765754	-0.0736295	-55.284	CHH	Solyc05g053400.1	promoter	Solyc05g053400.1	Glucosyltransferase (AHRD V1 **** D7URL8_9LAMI)%3B contains Interpro domain(s) IPR002213 UDP-glucuronosyl/UDP-glucosyltransferase
SL2.50ch05	63895737	63895789	53	15	0.34487	0.561036	-0.216166	-81.7565	CHH	Solyc05g053860.2	promoter	Solyc05g053860.2	Solute carrier family 22 member 5 (Predicted) (AHRD V1 ***- B3RF59_SORAR)%3B contains Interpro domain(s) IPR016196 Major facilitator superfamily%2C general substrate transporter
SL2.50ch05	64070162	64070225	64	21	0.608433	0.403462	0.204971	116.439	CHH	Solyc05g054090.2	promoter	Solyc05g054090.2	-//-
SL2.50ch05	64324393	64324454	62	18	0.357693	0.196167	0.161526	88.125	CHH	Solyc05g054400.2	promoter	Solyc05g054400.2	GATA transcription factor 22 (AHRD V1 *-*- B6U513_MAIZE)%3B contains Interpro domain(s) IPR000679 Zinc finger%2C GATA-type
SL2.50ch05	64399214	64399291	78	19	0.036581	0.136751	-0.10017	-100.402	CHH	Solyc05g054470.2	promoter	Solyc05g054470.2	-//-
SL2.50ch05	64999924	65000010	87	24	0.0661899	0.0125401	0.0536498	115.284	CHH	Solyc05g055320.2	promoter	Solyc05g055320.2	Peroxidase 1 (AHRD V1 **** B6T173_MAIZE)%3B contains Interpro domain(s) IPR002016 Haem peroxidase%2C plant/fungal/bacterial
SL2.50ch05	65091655	65091736	82	20	0.0836375	0.191811	-0.108173	-96.364	CHH	Solyc05g055430.2	promoter	Solyc05g055430.2	(RAP Annotation release2) Galactose-binding like domain containing protein (AHRD V1 **-- Q10RT4_ORYSJ)%3B contains Interpro domain(s) IPR018971 Protein of unknown function DUF1997
SL2.50ch05	65091655	65091736	82	20	0.0836375	0.191811	-0.108173	-96.364	CHH	Solyc05g055440.1	promoter	Solyc05g055440.1	Histone H2B (AHRD V1 ***- Q2XPW1_SOLTU)%3B contains Interpro domain(s) IPR000558 Histone H2B
SL2.50ch05	65141298	65141352	55	11	0.152113	0.286825	-0.134712	-49.1763	CHH	Solyc05g055530.2	promoter	Solyc05g055530.2	Serine/threonine-protein phosphatase 2A 56 kDa regulatory subunit delta isoform (AHRD V1 ***- 2A5D_RABIT)%3B contains Interpro domain(s) IPR002554 Protein phosphatase 2A%2C regulatory B subunit%2C B56
SL2.50ch05	65223646	65223716	71	17	0.140264	0.269069	-0.128805	-79.6166	CHH	Solyc05g055670.1	promoter	Solyc05g055670.1	-//-
SL2.50ch05	2533165	2533260	96	31	0.0284527	0.134104	-0.105652	-191.698	CHH	Solyc05g008120.2	intron	Solyc05g008120.2	Chaperone protein dnaJ (AHRD V1 ***- B6U761_MAIZE)%3B contains Interpro domain(s) IPR001623 Heat shock protein DnaJ%2C N-terminal
SL2.50ch05	2821682	2821732	51	13	0.171327	0.322029	-0.150702	-59.0333	CHH	Solyc05g008470.1	intron	Solyc05g008470.1	F-box family protein (AHRD V1 *-*- D7KQH0_ARALY)%3B contains Interpro domain(s) IPR006566 FBD-like
SL2.50ch05	3047002	3047102	101	34	0.366629	0.214243	0.152386	175.685	CHH	Solyc05g008810.2	intron	Solyc05g008810.2	Lipid phosphate phosphatase 3 (AHRD V1 **** B6SSC1_MAIZE)%3B contains Interpro domain(s) IPR000326 Phosphatidic acid phosphatase type 2/haloperoxidase
SL2.50ch05	5458768	5458852	85	35	0.00567851	0.0437548	-0.0380763	-165.867	CHH	Solyc05g012190.2	intron	Solyc05g012190.2	AAA family ATPase CDC48 subfamily (AHRD V1 **-- A8AAC3_IGNH4)%3B contains Interpro domain(s) IPR003959 ATPase%2C AAA-type%2C core
SL2.50ch05	26347110	26347189	80	17	0.0102722	0.0739476	-0.0636754	-78.3307	CHH	Solyc05g021090.2	intron	Solyc05g021090.2	NAC domain transcription factor (AHRD V1 *-** B6U2D4_MAIZE)%3B contains Interpro domain(s) IPR003441 No apical meristem (NAM) protein
SL2.50ch05	50182852	50182927	76	17	0.258564	0.0658296	0.192735	99.6663	CHH	Solyc05g041190.1	intron	Solyc05g041190.1	-//-
SL2.50ch05	53402090	53402142	53	5	0.640101	0.82993	-0.189829	-21.9482	CHG	Solyc05g041710.1	intron	Solyc05g041710.1	-//-
SL2.50ch05	60646663	60646735	73	14	0.096245	0.255967	-0.159722	-61.5381	CHH	Solyc05g050510.2	intron	Solyc05g050510.2	Yippee zinc-binding protein (AHRD V1 **** B2VX42_PYRTR)%3B contains Interpro domain(s) IPR004910 Yippee-like protein
SL2.50ch05	62435577	62435633	57	15	0.314223	0.176866	0.137357	70.4086	CHH	Solyc05g052120.2	intron	Solyc05g052120.2	Pectinesterase (AHRD V1 **** D8VPP5_OLEEU)%3B contains Interpro domain(s) IPR000070 Pectinesterase%2C catalytic
SL2.50ch05	62470625	62470683	59	20	0.267783	0.424299	-0.156516	-93.1075	CHH	Solyc05g052190.2	intron	Solyc05g052190.2	Transcription elongation factor A protein 2 (AHRD V1 ***- B6TCL2_MAIZE)%3B contains Interpro domain(s) IPR006289 Transcription elongation factor%2C TFIIS
SL2.50ch05	62665179	62665252	74	16	0.361974	0.207933	0.154042	79.4526	CHH	Solyc05g052450.2	intron	Solyc05g052450.2	Os03g0291800 protein (Fragment) (AHRD V1 **-- Q0DSS4_ORYSJ)%3B contains Interpro domain(s) IPR004253 Protein of unknown function DUF231%2C plant
SL2.50ch05	64277167	64277259	93	21	0.391662	0.5798	-0.188138	-109.804	CHH	Solyc05g054350.2	intron	Solyc05g054350.2	Epoxide hydrolase (AHRD V1 **** Q41414_SOLTU)%3B contains Interpro domain(s) IPR000639 Epoxide hydrolase-like
SL2.50ch05	64650067	64650139	73	22	0.0167363	0.0868614	-0.070125	-116.562	CHH	Solyc05g054840.2	intron	Solyc05g054840.2	Chromosome 21 open reading frame 59 (Predicted) (AHRD V1 **-- A9CAY9_PAPAN)
SL2.50ch05	6701532	6701626	95	52	0.00769771	0.0749503	-0.0672525	-290.589	CHH	Solyc05g013490.2	exon	Solyc05g013490.2	-//-
SL2.50ch05	29327775	29327897	123	45	0.0638533	0.186975	-0.123122	-240.058	CHH	Solyc05g023780.1	exon	Solyc05g023780.1	Ulp1 protease family C-terminal catalytic domain containing protein (AHRD V1 *-*- Q60D46_SOLDE)
SL2.50ch05	50181279	50181374	96	24	0.050287	0.248467	-0.19818	-142.83	CHH	Solyc05g041190.1	exon	Solyc05g041190.1	-//-
SL2.50ch05	57364946	57364996	51	17	0.0308283	0.109992	-0.0791635	-79.0712	CHH	Solyc05g045640.1	exon	Solyc05g045640.1	Mutator-like transposase (AHRD V1 ***- Q9SR14_ARATH)%3B contains Interpro domain(s) IPR018289 MULE transposase%2C conserved domain
SL2.50ch05	60990113	60990190	78	21	0.226548	0.0729504	0.153598	122.292	CHH	Solyc05g050800.2	exon	Solyc05g050800.2	Phosphoglycerate mutase family protein (AHRD V1 ***- C3SAD0_BRADI)%3B contains Interpro domain(s) IPR012398 PRIB5
SL2.50ch05	64999924	65000010	87	24	0.0661899	0.0125401	0.0536498	115.284	CHH	Solyc05g055310.2	exon	Solyc05g055310.2	Copper chaperone (AHRD V1 **** Q84KJ2_SOLLC)%3B contains Interpro domain(s) IPR006121 Heavy metal transport/detoxification protein
SL2.50ch06	37854559	37854635	77	21	0.078237	0.202698	-0.124461	-108.242	CHH	Solyc06g059910.2	utr3	Solyc06g059910.2	Alpha-humulene/(-)-(E)-beta-caryophyllene synthase (AHRD V1 **** HUMS_ARATH)%3B contains Interpro domain(s) IPR005630 Terpene synthase%2C metal-binding domain
SL2.50ch06	36903341	36903523	183	56	0.202691	0.0920494	0.110642	292.82	CHH	Solyc06g054040.1	TSS	Solyc06g054040.1	Protein FAR1-RELATED SEQUENCE 12 (AHRD V1 **-- FRS12_ARATH)%3B contains Interpro domain(s) IPR004330 Transcription factor%2C FAR1-related
SL2.50ch06	40375245	40375300	56	18	0.0781234	0.166544	-0.0884203	-80.53	CHH	Solyc06g064770.1	TES	Solyc06g064770.1	gnl|BL_ORD_ID|11965 sp|Q5Z5B2|AGO1D_ORYSJ Protein argonaute 1D OS=Oryza sativa subsp. japonica OX=39947 GN=AGO1D PE=2 SV=1//4.89897e-16
SL2.50ch06	244648	244702	55	24	0.124791	0.24203	-0.117239	-118.616	CHH	Target=GA-rich:66-180;Class=Low_complexity	repeat
SL2.50ch06	328128	328191	64	18	0.0247282	0.110952	-0.0862234	-99.1172	CHH	Target=SONATA1:1-243;Class=DNA/TcMar-Stowaway	repeat
SL2.50ch06	1544960	1545018	59	6	0.830926	0.704805	0.126121	34.002	CHG	Target=Copia-5_SL-I:133-4382;Class=LTR/Copia	repeat
SL2.50ch06	1620309	1620374	66	23	0.0990821	0.201899	-0.102817	-108.732	CHH	Target=Gypsy-11_SL-I:1-6025;Class=LTR/Gypsy	repeat
SL2.50ch06	1879806	1879856	51	14	0.263201	0.400708	-0.137507	-64.8099	CHH	Target=Copia-3_SL-LTR:1-255;Class=LTR/Copia	repeat
SL2.50ch06	2336537	2336607	71	18	0.0942182	0.299686	-0.205467	-115.34	CHH	Target=(TG)n:2-106;Class=Simple_repeat	repeat
SL2.50ch06	2818101	2818184	84	27	0.638688	0.433132	0.205557	145.352	CHH	Target=Copia-2_SL-LTR:1-398;Class=LTR/Copia	repeat
SL2.50ch06	3279760	3279814	55	22	0.0803309	0.178748	-0.0984167	-111.951	CHH	Target=Gypsy-11_SL-I:1-6188;Class=LTR/Gypsy	repeat
SL2.50ch06	3844710	3844777	68	27	0.107149	0.266715	-0.159566	-124.414	CHH	Target=(TA)n:2-129;Class=Simple_repeat	repeat
SL2.50ch06	4581682	4581752	71	34	0.265462	0.0683147	0.197148	192.249	CHH	Target=(TTG)n:1-1455;Class=Simple_repeat	repeat
SL2.50ch06	4861089	4861149	61	20	0.292361	0.163595	0.128766	94.8498	CHH	Target=(TCTA)n:1-52;Class=Simple_repeat	repeat
SL2.50ch06	6270867	6271004	138	54	0.030834	0.129907	-0.0990733	-243.407	CHH	Target=Ogre-LE1_LTR:484-737;Class=LTR/Gypsy	repeat
SL2.50ch06	7238205	7238306	102	7	0.957343	0.797246	0.160096	31.3508	CG	Target=Copia-5_SL-I:1467-2513;Class=LTR/Copia	repeat
SL2.50ch06	7597914	7597992	79	35	0.0434607	0.261209	-0.217748	-227.776	CHH	Target=(TG)n:1-105;Class=Simple_repeat	repeat
SL2.50ch06	8361578	8361638	61	19	0.946528	0.843491	0.103036	84.2704	CG	Target=GYPSOL2_LTR:1-1580;Class=LTR/Gypsy	repeat
SL2.50ch06	11381079	11381180	102	31	0.315494	0.518739	-0.203244	-184.028	CHH	Target=TONT1_LE_LTR:445-555;Class=LTR/Copia	repeat
SL2.50ch06	13993107	13993159	53	8	0.910814	0.757851	0.152963	36.2837	CHG	Target=Copia-4_SL-I:1287-2186;Class=LTR/Copia	repeat
SL2.50ch06	14673212	14673264	53	13	0.760536	0.508999	0.251537	66.3987	CHG	Target=Gypsy-11_SL-I:1-5453;Class=LTR/Gypsy	repeat
SL2.50ch06	16131011	16131062	52	24	0.0317531	0.0981374	-0.0663843	-109.579	CHH	Target=Gypsy-11_SL-LTR:483-1016;Class=LTR/Gypsy	repeat
SL2.50ch06	18665855	18665930	76	5	0.239417	0.525995	-0.286578	-19.4159	CHG	Target=(TAA)n:229-1678;Class=Simple_repeat	repeat
SL2.50ch06	18749385	18749453	69	17	0.475023	0.316403	0.15862	76.8289	CHH	Target=LES0:1-613;Class=DNA/CMC-EnSpm	repeat
SL2.50ch06	19578390	19578483	94	26	0.156564	0.0578086	0.0987552	128.138	CHH	Target=Ogre-LE1_LTR:3539-4003;Class=LTR/Gypsy	repeat
SL2.50ch06	21053610	21053661	52	9	0.80863	0.948215	-0.139585	-40.0262	CG	Target=GYPSOL2_LTR:4-1580;Class=LTR/Gypsy	repeat
SL2.50ch06	21164753	21164807	55	23	0.100348	0.0365722	0.0637756	108.064	CHH	Target=(GAA)n:1-203;Class=Simple_repeat	repeat
SL2.50ch06	21300413	21300465	53	15	0.841566	0.961346	-0.11978	-75.0331	CG	Target=GYPSOL2_LTR:1-1579;Class=LTR/Gypsy	repeat
SL2.50ch06	22102183	22102235	53	21	0.0367398	0.132782	-0.0960424	-108.174	CHH	Target=Gypsy-11_SL-I:4408-6188;Class=LTR/Gypsy	repeat
SL2.50ch06	23188539	23188612	74	14	0.744472	0.96363	-0.219159	-64.9266	CG	Target=Gypsy-11_SL-LTR:1-341;Class=LTR/Gypsy	repeat
SL2.50ch06	23191089	23191158	70	23	0.0503475	0.141231	-0.0908833	-93.0037	CHH	Target=Gypsy-11_SL-I:4131-5638;Class=LTR/Gypsy	repeat
SL2.50ch06	23204640	23204706	67	23	0.0414299	0.190949	-0.149519	-113.448	CHH	Target=Gypsy-11_SL-LTR:943-1017;Class=LTR/Gypsy	repeat
SL2.50ch06	23319584	23319643	60	29	0.0982009	0.0358448	0.0623562	133.576	CHH	Target=TONT1_LE_LTR:1-1004;Class=LTR/Copia	repeat
SL2.50ch06	23319584	23319643	60	29	0.0982009	0.0358448	0.0623562	133.576	CHH	Target=TONT1_LE_I-int:2736-4633;Class=LTR/Copia	repeat
SL2.50ch06	23432751	23432801	51	20	0.0608494	0.148647	-0.087798	-90.9934	CHH	Target=Copia-5_SL-I:1-2696;Class=LTR/Copia	repeat
SL2.50ch06	23440864	23440927	64	23	0.956266	0.872773	0.0834929	102.053	CG	Target=GYPSOL2_LTR:4-1580;Class=LTR/Gypsy	repeat
SL2.50ch06	24018191	24018326	136	42	0.300436	0.448232	-0.147796	-198.044	CHH	Target=Copia-3_SL-LTR:1-254;Class=LTR/Copia	repeat
SL2.50ch06	24597372	24597455	84	27	0.131468	0.259555	-0.128087	-140.268	CHH	Target=Gypsy-11_SL-LTR:599-1017;Class=LTR/Gypsy	repeat
SL2.50ch06	24921823	24921880	58	18	0.17399	0.0484456	0.125544	87.6574	CHH	Target=Gypsy-11_SL-I:1-1940;Class=LTR/Gypsy	repeat
SL2.50ch06	25025277	25025363	87	19	0.266477	0.134806	0.13167	87.1756	CHH	Target=LES0:1-613;Class=DNA/CMC-EnSpm	repeat
SL2.50ch06	25696472	25696524	53	20	0.0951198	0.185937	-0.0908172	-94.0232	CHH	Target=TONT1_LE_LTR:1-331;Class=LTR/Copia	repeat
SL2.50ch06	25964531	25964589	59	16	0.966337	0.844421	0.121916	77.4204	CG	Target=Gypsy-11_SL-I:5143-6167;Class=LTR/Gypsy	repeat
SL2.50ch06	25985075	25985144	70	18	0.0154006	0.084773	-0.0693724	-86.2532	CHH	Target=SINE_SO:1-186;Class=SINE	repeat
SL2.50ch06	27907047	27907128	82	20	0.94483	0.808595	0.136236	108.301	CG	Target=Gypsy-11_SL-LTR:30-1017;Class=LTR/Gypsy	repeat
SL2.50ch06	28004872	28004922	51	10	0.830488	0.981832	-0.151343	-55.3077	CG	Target=GYPSOL2_LTR:4-700;Class=LTR/Gypsy	repeat
SL2.50ch06	28135989	28136070	82	33	0.12329	0.0161003	0.10719	172.627	CHH	Target=Ogre-LE1_LTR:1-1437;Class=LTR/Gypsy	repeat
SL2.50ch06	30254209	30254265	57	24	0.0701206	0.156838	-0.0867172	-116.537	CHH	Target=Gypsy-11_SL-I:32-6188;Class=LTR/Gypsy	repeat
SL2.50ch06	30958786	30958855	70	23	0.100019	0.0105019	0.0895169	114.154	CHH	Target=(TATG)n:2-127;Class=Simple_repeat	repeat
SL2.50ch06	31106483	31106547	65	27	0.123547	0.229844	-0.106297	-124.346	CHH	Target=Copia-3_SL-LTR:1-254;Class=LTR/Copia	repeat
SL2.50ch06	31768945	31769033	89	11	0.906723	0.740653	0.16607	52.1854	CHG	Target=TORTL1:4486-6070;Class=LTR/Copia	repeat
SL2.50ch06	32496476	32496571	96	33	0.957124	0.841987	0.115137	175.311	CG	Target=Copia-5_SL-I:1-1065;Class=LTR/Copia	repeat
SL2.50ch06	32535553	32535655	103	26	0.0557552	0.343606	-0.28785	-213.155	CHH	Target=(CA)n:2-93;Class=Simple_repeat	repeat
SL2.50ch06	32566007	32566058	52	6	0.938505	0.704228	0.234277	27.5822	CG	Target=Gypsy-11_SL-I:1-6167;Class=LTR/Gypsy	repeat
SL2.50ch06	32567622	32567763	142	6	0.187807	0.045821	0.141986	27.3015	CHH	Target=Gypsy-11_SL-I:1-6167;Class=LTR/Gypsy	repeat
SL2.50ch06	32567622	32567763	142	6	0.187807	0.045821	0.141986	27.3015	CHH	Target=Gypsy-11_SL-LTR:924-1017;Class=LTR/Gypsy	repeat
SL2.50ch06	32593093	32593154	62	9	0.109978	0.245824	-0.135846	-43.2472	CHH	Target=SONATA2:1-253;Class=DNA/TcMar-Stowaway	repeat
SL2.50ch06	32596459	32596640	182	64	0.0715	0.176455	-0.104955	-303.629	CHH	Target=Gypsy-11_SL-I:1-6025;Class=LTR/Gypsy	repeat
SL2.50ch06	32602195	32602284	90	23	0.790027	0.916909	-0.126882	-95.7323	CG	Target=Gypsy-11_SL-LTR:30-1017;Class=LTR/Gypsy	repeat
SL2.50ch06	33091424	33091474	51	13	0.122938	0.631511	-0.508573	-82.9261	CHH	Target=Copia-2_SL-LTR:1-398;Class=LTR/Copia	repeat
SL2.50ch06	33506132	33506197	66	13	0.739511	0.865999	-0.126488	-56.3784	CHH	Target=SONATA2:1-253;Class=DNA/TcMar-Stowaway	repeat
SL2.50ch06	33622729	33622781	53	24	0.108307	0.214106	-0.105799	-106.49	CHH	Target=Gypsy-11_SL-I:181-6173;Class=LTR/Gypsy	repeat
SL2.50ch06	33855797	33855878	82	31	0.0965955	0.194402	-0.0978066	-145.842	CHH	Target=Copia-4_SL-I:2535-4046;Class=LTR/Copia	repeat
SL2.50ch06	33918806	33918917	112	46	0.133777	0.0335211	0.100256	249.963	CHH	Target=Gypsy-11_SL-I:5143-6157;Class=LTR/Gypsy	repeat
SL2.50ch06	34919610	34919774	165	39	0.0743185	0.186507	-0.112189	-210.399	CHH	Target=LES0:5-613;Class=DNA/CMC-EnSpm	repeat
SL2.50ch06	35012803	35012866	64	25	0.0526985	0.119057	-0.0663584	-98.5229	CHH	Target=Copia-4_SL-LTR:15-714;Class=LTR/Copia	repeat
SL2.50ch06	36490006	36490062	57	14	0.233079	0.421442	-0.188363	-75.1745	CHH	Target=SONATA2:8-253;Class=DNA/TcMar-Stowaway	repeat
SL2.50ch06	37065691	37065750	60	21	0.148567	0.280889	-0.132322	-98.6683	CHH	Target=TONT1_LE_LTR:621-827;Class=LTR/Copia	repeat
SL2.50ch06	37374939	37374996	58	15	0.868984	0.977898	-0.108915	-68.6172	CG	Target=Gypsy-11_SL-I:5143-6188;Class=LTR/Gypsy	repeat
SL2.50ch06	37785805	37785869	65	20	0.0468559	0.321564	-0.274708	-124.623	CHH	Target=Gypsy-11_SL-I:5143-5726;Class=LTR/Gypsy	repeat
SL2.50ch06	38373842	38373897	56	12	0.108262	0.245191	-0.13693	-56.4839	CHH	Target=SINE_SO:1-186;Class=SINE	repeat
SL2.50ch06	40070749	40070804	56	9	0.880073	0.707621	0.172452	38.1112	CHG	Target=GYLES1_I-int:3718-4296;Class=LTR/Gypsy	repeat
SL2.50ch06	40070955	40071008	54	7	0.977869	0.671441	0.306428	42.5068	CG	Target=GYLES1_I-int:3718-4296;Class=LTR/Gypsy	repeat
SL2.50ch06	41771024	41771091	68	25	0.414968	0.195052	0.219917	168.85	CHH	Target=Copia-3_SL-I:3702-3741;Class=LTR/Copia	repeat
SL2.50ch06	41771024	41771091	68	25	0.414968	0.195052	0.219917	168.85	CHH	Target=Copia-3_SL-LTR:1-257;Class=LTR/Copia	repeat
SL2.50ch06	42702849	42702948	100	33	0.273896	0.442389	-0.168492	-191.224	CHH	Target=TONT1_LE_LTR:1-272;Class=LTR/Copia	repeat
SL2.50ch06	42947749	42947827	79	22	0.45805	0.280639	0.177411	113.787	CHH	Target=Copia-4_SL-LTR:1-714;Class=LTR/Copia	repeat
SL2.50ch06	44356957	44357012	56	16	0.0283773	0.125291	-0.0969139	-84.5749	CHH	Target=LES0:1-613;Class=DNA/CMC-EnSpm	repeat
SL2.50ch06	44950708	44950799	92	36	0.246621	0.146331	0.100289	132.284	CHH	Target=Copia-2_SL-I:1934-4071;Class=LTR/Copia	repeat
SL2.50ch06	44950993	44951089	97	33	0.256082	0.108328	0.147754	170.211	CHH	Target=Copia-2_SL-I:1934-4071;Class=LTR/Copia	repeat
SL2.50ch06	44951442	44951504	63	16	0.128938	0.23144	-0.102502	-72.8466	CHH	Target=Copia-2_SL-I:1-684;Class=LTR/Copia	repeat
SL2.50ch06	46010389	46010456	68	25	0.15412	0.30438	-0.15026	-142.731	CHH	Target=TONT1_LE_LTR:1-274;Class=LTR/Copia	repeat
SL2.50ch06	46092868	46092960	93	33	0.575602	0.739231	-0.163629	-186.791	CHH	Target=TONT1_LE_LTR:1-294;Class=LTR/Copia	repeat
SL2.50ch06	21874	21936	63	20	0.109934	0.0307941	0.0791396	103.685	CHH	Solyc06g005030.1	promoter	Solyc06g005030.1	-//-
SL2.50ch06	202273	202338	66	18	0.463195	0.298311	0.164884	86.1003	CHH	Solyc06g005190.2	promoter	Solyc06g005190.2	CCR4-NOT transcription complex subunit 4 (AHRD V1 *--- Q498M7_RAT)%3B contains Interpro domain(s) IPR003954 RNA recognition%2C region 1
SL2.50ch06	244648	244702	55	24	0.124791	0.24203	-0.117239	-118.616	CHH	Solyc06g005220.2	promoter	Solyc06g005220.2	Pentatricopeptide repeat-containing protein (AHRD V1 ***- D7L1Q4_ARALY)%3B contains Interpro domain(s) IPR002885 Pentatricopeptide repeat
SL2.50ch06	385913	386884	972	7	0.379414	0.555163	-0.175749	-32.854	CHH	Solyc06g005380.2	promoter	Solyc06g005380.2	F-box/LRR-repeat protein 2 (AHRD V1 ***- B4G0B1_MAIZE)%3B contains Interpro domain(s) IPR006553 Leucine-rich repeat%2C cysteine-containing subtype
SL2.50ch06	681248	681306	59	24	0.144468	0.26159	-0.117122	-112.924	CHH	Solyc06g005620.2	promoter	Solyc06g005620.2	Zinc transporter (AHRD V1 **** Q9AWG7_MEDTR)%3B contains Interpro domain(s) IPR003689 Zinc/iron permease
SL2.50ch06	897056	897169	114	27	0.445194	0.624205	-0.17901	-141.038	CHH	Solyc06g005910.2	promoter	Solyc06g005910.2	Tubulin beta chain (AHRD V1 ***- B9GWG9_POPTR)%3B contains Interpro domain(s) IPR002453 Beta tubulin
SL2.50ch06	897056	897169	114	27	0.445194	0.624205	-0.17901	-141.038	CHH	Solyc06g005900.2	promoter	Solyc06g005900.2	%3B contains Interpro domain(s) IPR007750 Protein of unknown function DUF674
SL2.50ch06	1043118	1043174	57	14	0.152361	0.0642134	0.0881475	63.0154	CHH	Solyc06g006030.1	promoter	Solyc06g006030.1	LRR receptor-like serine/threonine-protein kinase%2C RLP
SL2.50ch06	1156275	1156361	87	27	0.123947	0.0450183	0.0789286	123.058	CHH	Solyc06g007110.2	promoter	Solyc06g007110.2	Smr domain protein (AHRD V1 *--- B0XRA1_ASPFC)%3B contains Interpro domain(s) IPR013899 Region of unknown function DUF1771
SL2.50ch06	1174246	1174301	56	11	0.112549	0.254486	-0.141937	-51.6433	CHH	Solyc06g007120.2	promoter	Solyc06g007120.2	1-phosphatidylinositol-4 5-bisphosphate phosphodiesterase (AHRD V1 ***- O49902_NICRU)%3B contains Interpro domain(s) IPR001711 Phospholipase C%2C phosphatidylinositol-specific%2C Y domain IPR018029 C2 membrane targeting protein IPR000909 Phospholipase C%2C phosphatidylinositol-specific %2C X region
SL2.50ch06	1223497	1223571	75	28	0.0825445	0.195694	-0.11315	-135.15	CHH	Solyc06g007160.2	promoter	Solyc06g007160.2	NADH dehydrogenase (AHRD V1 **** Q38A31_9TRYP)%3B contains Interpro domain(s) IPR013027 FAD-dependent pyridine nucleotide-disulphide oxidoreductase
SL2.50ch06	1678074	1678125	52	14	0.0831446	0.192155	-0.10901	-71.8069	CHH	Solyc06g007670.2	promoter	Solyc06g007670.2	60S ribosomal protein L5-1 (AHRD V1 ***- B6THG9_MAIZE)%3B contains Interpro domain(s) IPR005485 Ribosomal protein L5%2C eukaryotic
SL2.50ch06	1826632	1826682	51	15	0.572005	0.432061	0.139944	69.4687	CHH	Solyc06g007970.2	promoter	Solyc06g007970.2	Male sterility 5 family protein (Fragment) (AHRD V1 *--- B1Q393_BRAOT)%3B contains Interpro domain(s) IPR011990 Tetratricopeptide-like helical
SL2.50ch06	2321075	2321136	62	19	0.291794	0.160815	0.130979	97.9073	CHH	Solyc06g008380.1	promoter	Solyc06g008380.1	Cc-nbs-lrr%2C resistance protein
SL2.50ch06	2446062	2446123	62	17	0.338182	0.186716	0.151466	87.1724	CHH	Solyc06g008550.1	promoter	Solyc06g008550.1	-//-
SL2.50ch06	2661402	2661489	88	27	0.0360985	0.117537	-0.0814381	-130.241	CHH	Solyc06g008740.2	promoter	Solyc06g008740.2	Zinc finger CCCH domain-containing protein 32 (AHRD V1 ***- C3H32_ARATH)%3B contains Interpro domain(s) IPR000571 Zinc finger%2C CCCH-type
SL2.50ch06	2712006	2712063	58	15	0.119162	0.256128	-0.136966	-74.0568	CHH	Solyc06g008780.1	promoter	Solyc06g008780.1	Auxin F-box protein 5 (AHRD V1 **-- D7MPH1_ARALY)%3B contains Interpro domain(s) IPR006553 Leucine-rich repeat%2C cysteine-containing subtype
SL2.50ch06	2720805	2720870	66	14	0.270984	0.436315	-0.165331	-67.7734	CHH	Solyc06g008790.2	promoter	Solyc06g008790.2	Cc-nbs-lrr%2C resistance protein
SL2.50ch06	2762091	2762215	125	57	0.0555323	0.194467	-0.138935	-285.335	CHH	Solyc06g008820.2	promoter	Solyc06g008820.2	Sodium/hydrogen exchanger (AHRD V1 **** Q93YH2_SOLLC)%3B contains Interpro domain(s) IPR018407 Na+/H+ exchanger%2C isoforms 1-4%2C conserved region
SL2.50ch06	3288445	3288551	107	25	0.239286	0.426111	-0.186825	-123.648	CHH	Solyc06g009340.2	promoter	Solyc06g009340.2	DNAJ heat shock N-terminal domain-containing protein (AHRD V1 ***- D7LSU9_ARALY)%3B contains Interpro domain(s) IPR001623 Heat shock protein DnaJ%2C N-terminal
SL2.50ch06	3425616	3425695	80	28	0.104441	0.218029	-0.113588	-143.38	CHH	Solyc06g009480.1	promoter	Solyc06g009480.1	MYB transcription factor (AHRD V1 *-** Q94CJ3_ARATH)%3B contains Interpro domain(s) IPR015495 Myb transcription factor
SL2.50ch06	4827014	4827102	89	31	0.312856	0.586328	-0.273473	-227.263	CHH	Solyc06g010050.1	promoter	Solyc06g010050.1	-//-
SL2.50ch06	6571057	6571163	107	37	0.235755	0.380143	-0.144388	-189.961	CHH	Solyc06g011350.2	promoter	Solyc06g011350.2	Aquaporin 2 (AHRD V1 ***- O65357_SAMSA)%3B contains Interpro domain(s) IPR012269 Aquaporin
SL2.50ch06	11381079	11381180	102	31	0.315494	0.518739	-0.203244	-184.028	CHH	Solyc06g024310.1	promoter	Solyc06g024310.1	Abscisic acid insensitive 8 homologue (AHRD V1 **-- A5A6Q2_WHEAT)
SL2.50ch06	13095311	13095391	81	16	0.0182013	0.184862	-0.16666	-77.5287	CHH	Solyc06g016740.1	promoter	Solyc06g016740.1	HAT dimerisation domain-containing protein-like (AHRD V1 ***- Q5VNQ7_ORYSJ)%3B contains Interpro domain(s) IPR007021 Protein of unknown function DUF659
SL2.50ch06	18749385	18749453	69	17	0.475023	0.316403	0.15862	76.8289	CHH	Solyc06g030470.2	promoter	Solyc06g030470.2	Auxin-regulated protein (AHRD V1 ***- Q945F5_SOLLC)%3B contains Interpro domain(s) IPR010369 Protein of unknown function DUF966
SL2.50ch06	23529545	23529624	80	32	0.190414	0.0775535	0.11286	182.223	CHH	Solyc06g034030.2	promoter	Solyc06g034030.2	Myb family transcription factor (AHRD V1 *-*- Q2A9N2_BRAOL)%3B contains Interpro domain(s) IPR006447 Myb-like DNA-binding region%2C SHAQKYF class
SL2.50ch06	23688461	23688526	66	20	0.278629	0.426386	-0.147756	-99.1175	CHH	Solyc06g034110.2	promoter	Solyc06g034110.2	Acid phosphatase (AHRD V1 **-- Q53WT2_SOLLC)%3B contains Interpro domain(s) IPR010028 Acid phosphatase%2C plant
SL2.50ch06	24018191	24018326	136	42	0.300436	0.448232	-0.147796	-198.044	CHH	Solyc06g034290.2	promoter	Solyc06g034290.2	Glycerol-3-phosphate transporter (AHRD V1 **** A0PYC4_CLONN)%3B contains Interpro domain(s) IPR016196 Major facilitator superfamily%2C general substrate transporter
SL2.50ch06	24350179	24350254	76	31	0.0647141	0.167834	-0.10312	-134.589	CHH	Solyc06g035450.2	promoter	Solyc06g035450.2	ATP-dependent RNA helicase (AHRD V1 **** Q6L724_HORVU)%3B contains Interpro domain(s) IPR011545 DNA/RNA helicase%2C DEAD/DEAH box type%2C N-terminal
SL2.50ch06	24376491	24376547	57	19	0.426839	0.576466	-0.149627	-84.9637	CHH	Solyc06g035490.2	promoter	Solyc06g035490.2	BHLH transcription factor-like (AHRD V1 *-** Q941Z7_ORYSJ)%3B contains Interpro domain(s) IPR011598 Helix-loop-helix DNA-binding
SL2.50ch06	24503136	24503241	106	29	0.343968	0.164834	0.179134	172.997	CHH	Solyc06g035540.1	promoter	Solyc06g035540.1	-//-
SL2.50ch06	24665735	24665809	75	11	0.00574734	0.0866453	-0.080898	-56.2957	CHH	Solyc06g035610.2	promoter	Solyc06g035610.2	RNA binding protein (AHRD V1 **-* B6TNV4_MAIZE)%3B contains Interpro domain(s) IPR012677 Nucleotide-binding%2C alpha-beta plait
SL2.50ch06	25105992	25106087	96	9	0.864234	0.965726	-0.101492	-42.8415	CG	Solyc06g035840.1	promoter	Solyc06g035840.1	-//-
SL2.50ch06	25118058	25118183	126	53	0.104183	0.224312	-0.120129	-285.972	CHH	Solyc06g035870.2	promoter	Solyc06g035870.2	Membrane-associated progesterone receptor component 1 (AHRD V1 *-*- C1GTL6_PARBA)%3B contains Interpro domain(s) IPR001199 Cytochrome b5
SL2.50ch06	25745651	25745718	68	23	0.36862	0.519236	-0.150616	-107.351	CHH	Solyc06g036260.2	promoter	Solyc06g036260.2	Beta-carotene hydroxylase 1
SL2.50ch06	31006868	31006928	61	22	0.0426653	0.12818	-0.0855151	-106.851	CHH	Solyc06g048410.2	promoter	Solyc06g048410.2	Superoxide dismutase (AHRD V1 **** Q7YK44_SOLLC)%3B contains Interpro domain(s) IPR019833 Manganese/iron superoxide dismutase%2C binding site IPR001189 Manganese/iron superoxide dismutase
SL2.50ch06	31035705	31035773	69	22	0.134307	0.260942	-0.126636	-105.562	CHH	Solyc06g048430.2	promoter	Solyc06g048430.2	ATP synthase epsilon chain (AHRD V1 **** A3UHR9_9RHOB)%3B contains Interpro domain(s) IPR001469 ATPase%2C F1 complex%2C delta/epsilon subunit
SL2.50ch06	31370388	31370463	76	13	0.202191	0.0805279	0.121663	61.876	CHH	Solyc06g048610.2	promoter	Solyc06g048610.2	Methionyl-tRNA synthetase-like protein (AHRD V1 ***- Q8RUP8_ORYSJ)%3B contains Interpro domain(s) IPR002547 tRNA-binding region
SL2.50ch06	32343208	32343285	78	18	0.0552152	0.165238	-0.110023	-93.3134	CHH	Solyc06g049060.2	promoter	Solyc06g049060.2	Reticulon (AHRD V1 ***- B6TG01_MAIZE)%3B contains Interpro domain(s) IPR003388 Reticulon
SL2.50ch06	32481510	32481570	61	9	0.806083	0.948997	-0.142914	-37.86	CG	Solyc06g050120.2	promoter	Solyc06g050120.2	Ribosomal protein L7a (AHRD V1 ***- A8J567_CHLRE)%3B contains Interpro domain(s) IPR001921 Ribosomal protein L7A
SL2.50ch06	32481839	32481896	58	25	0.676795	0.398998	0.277797	201.704	CHH	Solyc06g050120.2	promoter	Solyc06g050120.2	Ribosomal protein L7a (AHRD V1 ***- A8J567_CHLRE)%3B contains Interpro domain(s) IPR001921 Ribosomal protein L7A
SL2.50ch06	32804250	32804331	82	16	0.0629811	0.185626	-0.122645	-78.5658	CHH	Solyc06g050250.1	promoter	Solyc06g050250.1	Xanthine/uracil permease family protein (AHRD V1 ***- D7L9S9_ARALY)%3B contains Interpro domain(s) IPR006043 Xanthine/uracil/vitamin C permease
SL2.50ch06	32974855	32974934	80	28	0.0267464	0.153369	-0.126623	-165.287	CHH	Solyc06g050360.2	promoter	Solyc06g050360.2	-//-
SL2.50ch06	33506132	33506197	66	13	0.739511	0.865999	-0.126488	-56.3784	CHH	Solyc06g050730.2	promoter	Solyc06g050730.2	Genomic DNA chromosome 5 TAC clone K18I23 (AHRD V1 *-*- Q9FLB8_ARATH)%3B contains Interpro domain(s) IPR006597 Sel1-like
SL2.50ch06	34144829	34144918	90	46	0.163614	0.0350219	0.128592	297.425	CHH	Solyc06g051040.2	promoter	Solyc06g051040.2	Mitotic checkpoint serine/threonine-protein kinase BUB1 (AHRD V1 *--- BUB1_MOUSE)%3B contains Interpro domain(s) IPR013212 Mad3/BUB1 homology region 1
SL2.50ch06	34991249	34991320	72	30	0.369802	0.513739	-0.143938	-151.991	CHH	Solyc06g051520.2	promoter	Solyc06g051520.2	Mitochondrial import inner membrane translocase subunit TIM50 (AHRD V1 *--- TIM50_YEAST)%3B contains Interpro domain(s) IPR011948 Dullard-like phosphatase domain
SL2.50ch06	35012803	35012866	64	25	0.0526985	0.119057	-0.0663584	-98.5229	CHH	Solyc06g051530.1	promoter	Solyc06g051530.1	Pol polyprotein (AHRD V1 *-*- POL_SRV1)%3B contains Interpro domain(s) IPR001584 Integrase%2C catalytic core
SL2.50ch06	35572700	35572774	75	22	0.354728	0.215323	0.139405	108.324	CHH	Solyc06g051860.1	promoter	Solyc06g051860.1	Inorganic phosphate transporter 6 (AHRD V1 **** Q5CC71_MAIZE)%3B contains Interpro domain(s) IPR016196 Major facilitator superfamily%2C general substrate transporter
SL2.50ch06	36089107	36089162	56	13	0.123896	0.319612	-0.195715	-74.0658	CHH	Solyc06g053340.2	promoter	Solyc06g053340.2	ApaG protein (AHRD V1 *-*- A9F367_SORC5)%3B contains Interpro domain(s) IPR007474 ApaG
SL2.50ch06	36397233	36397306	74	13	0.183542	0.363737	-0.180195	-63.8472	CHH	Solyc06g053570.2	promoter	Solyc06g053570.2	Tpr protein (Fragment) (AHRD V1 ***- A4QN67_DANRE)
SL2.50ch06	36490006	36490062	57	14	0.233079	0.421442	-0.188363	-75.1745	CHH	Solyc06g053650.1	promoter	Solyc06g053650.1	1-aminocyclopropane-1-carboxylate oxidase-like protein (AHRD V1 **-- Q9LTH8_ARATH)%3B contains Interpro domain(s) IPR005123 Oxoglutarate and iron-dependent oxygenase
SL2.50ch06	36491075	36491135	61	14	0.229564	0.0838407	0.145723	77.2989	CHH	Solyc06g053650.1	promoter	Solyc06g053650.1	1-aminocyclopropane-1-carboxylate oxidase-like protein (AHRD V1 **-- Q9LTH8_ARATH)%3B contains Interpro domain(s) IPR005123 Oxoglutarate and iron-dependent oxygenase
SL2.50ch06	36681582	36681661	80	14	0.0987789	0.238088	-0.139309	-68.5081	CHH	Solyc06g053820.2	promoter	Solyc06g053820.2	30S ribosomal protein S19 (AHRD V1 *-*- RS19_SHEAM)%3B contains Interpro domain(s) IPR005713 Ribosomal protein S15%2C eukaryotic/archaeal
SL2.50ch06	36903341	36903523	183	56	0.202691	0.0920494	0.110642	292.82	CHH	Solyc06g054040.1	promoter	Solyc06g054040.1	Protein FAR1-RELATED SEQUENCE 12 (AHRD V1 **-- FRS12_ARATH)%3B contains Interpro domain(s) IPR004330 Transcription factor%2C FAR1-related
SL2.50ch06	37785805	37785869	65	20	0.0468559	0.321564	-0.274708	-124.623	CHH	Solyc06g059880.2	promoter	Solyc06g059880.2	Acetolactate synthase (AHRD V1 **** D7RPJ7_SOLTU)%3B contains Interpro domain(s) IPR012846 Acetolactate synthase%2C large subunit%2C biosynthetic
SL2.50ch06	37907124	37907214	91	23	0.153365	0.333036	-0.179671	-133.715	CHH	Solyc06g059980.2	promoter	Solyc06g059980.2	Os12g0425600 protein (Fragment) (AHRD V1 *--- Q0INN2_ORYSJ)%3B contains Interpro domain(s) IPR004348 Protein of unknown function DUF246%2C plant
SL2.50ch06	38178684	38178747	64	13	0.00864162	0.22509	-0.216449	-102.639	CHH	Solyc06g060220.1	promoter	Solyc06g060220.1	O-methyltransferase-like protein (AHRD V1 ***- D3JZ18_PRUMU)%3B contains Interpro domain(s) IPR001077 O-methyltransferase%2C family 2
SL2.50ch06	38178837	38178929	93	22	0.14717	0.316806	-0.169635	-119.203	CHH	Solyc06g060220.1	promoter	Solyc06g060220.1	O-methyltransferase-like protein (AHRD V1 ***- D3JZ18_PRUMU)%3B contains Interpro domain(s) IPR001077 O-methyltransferase%2C family 2
SL2.50ch06	38373842	38373897	56	12	0.108262	0.245191	-0.13693	-56.4839	CHH	Solyc06g060380.2	promoter	Solyc06g060380.2	Sister chromatid cohesion protein PDS5 homolog A (AHRD V1 ***- PDS5A_RAT)%3B contains Interpro domain(s) IPR016024 Armadillo-type fold
SL2.50ch06	38719570	38719638	69	16	0.264523	0.46989	-0.205367	-88.017	CHH	Solyc06g060700.1	promoter	Solyc06g060700.1	-//-
SL2.50ch06	38954367	38954437	71	25	0.398408	0.572758	-0.17435	-124.398	CHH	Solyc06g060980.1	promoter	Solyc06g060980.1	Calcineurin B-like protein 01 (AHRD V1 **-- C4P7Y8_VITVI)%3B contains Interpro domain(s) IPR015757 Calcineurin B protein
SL2.50ch06	39129380	39129463	84	21	0.174106	0.343426	-0.16932	-104.621	CHH	Solyc06g061120.2	promoter	Solyc06g061120.2	MCM3-associated protein (Fragment) (AHRD V1 **-- Q6DRP0_DANRE)%3B contains Interpro domain(s) IPR005062 SAC3/GANP/Nin1/mts3/eIF-3 p25
SL2.50ch06	39284654	39284753	100	28	0.128876	0.326538	-0.197662	-161.546	CHH	Solyc06g062280.2	promoter	Solyc06g062280.2	DSBA oxidoreductase (AHRD V1 ***- A4T4K6_MYCGI)%3B contains Interpro domain(s) IPR012336 Thioredoxin-like fold
SL2.50ch06	39284842	39284932	91	17	0.173171	0.334459	-0.161288	-82.1076	CHH	Solyc06g062280.2	promoter	Solyc06g062280.2	DSBA oxidoreductase (AHRD V1 ***- A4T4K6_MYCGI)%3B contains Interpro domain(s) IPR012336 Thioredoxin-like fold
SL2.50ch06	39313190	39313294	105	38	0.105692	0.0319127	0.073779	210.978	CHH	Solyc06g062340.2	promoter	Solyc06g062340.2	-//-
SL2.50ch06	40145801	40145875	75	22	0.168651	0.297903	-0.129252	-100.997	CHH	Solyc06g064460.2	promoter	Solyc06g064460.2	Ribosomal protein L7a (AHRD V1 ***- A8J567_CHLRE)%3B contains Interpro domain(s) IPR001921 Ribosomal protein L7A
SL2.50ch06	40375245	40375300	56	18	0.0781234	0.166544	-0.0884203	-80.53	CHH	Solyc06g064780.1	promoter	Solyc06g064780.1	Nbs%2C resistance protein fragment
SL2.50ch06	40506110	40506167	58	15	0.33087	0.499229	-0.168359	-77.6614	CHH	Solyc06g064960.2	promoter	Solyc06g064960.2	GDSL esterase/lipase 5 (AHRD V1 **** GLIP5_ARATH)%3B contains Interpro domain(s) IPR001087 Lipase%2C GDSL
SL2.50ch06	40587289	40587344	56	19	0.173382	0.0739423	0.0994395	88.8879	CHH	Solyc06g065070.1	promoter	Solyc06g065070.1	FAD-binding domain-containing protein (AHRD V1 **-- D7MMH8_ARALY)%3B contains Interpro domain(s) IPR006094 FAD linked oxidase%2C N-terminal
SL2.50ch06	41873094	41873162	69	23	0.428055	0.280261	0.147794	111.814	CHH	Solyc06g066630.1	promoter	Solyc06g066630.1	Membrane bound O-acyl transferase MBOAT (AHRD V1 **-- Q2HT39_MEDTR)
SL2.50ch06	42147290	42147354	65	19	0.0287911	0.106276	-0.0774844	-97.9118	CHH	Solyc06g067990.2	promoter	Solyc06g067990.2	Lys-63-specific deubiquitinase BRCC36 (AHRD V1 *--- BRCC3_XENLA)%3B contains Interpro domain(s) IPR000555 Mov34/MPN/PAD-1
SL2.50ch06	42194549	42194602	54	20	0.0750911	0.198028	-0.122937	-94.7791	CHH	Solyc06g068080.2	promoter	Solyc06g068080.2	Zeta2-COP (AHRD V1 **-- A8JHN4_CHLRE)%3B contains Interpro domain(s) IPR011012 Longin-like
SL2.50ch06	42420534	42420632	99	22	0.180155	0.342221	-0.162066	-109.584	CHH	Solyc06g068450.1	promoter	Solyc06g068450.1	CBL-interacting protein kinase (AHRD V1 **** A5YAI9_GOSHI)%3B contains Interpro domain(s) IPR002290 Serine/threonine protein kinase
SL2.50ch06	42467891	42467949	59	25	0.559543	0.402148	0.157396	124.543	CHH	Solyc06g068520.2	promoter	Solyc06g068520.2	Hydroxyproline-rich systemin (AHRD V1 ***- HSY1_SOLLC)
SL2.50ch06	42468868	42468931	64	24	0.00541899	0.0412133	-0.0357943	-107.316	CHH	Solyc06g068520.2	promoter	Solyc06g068520.2	Hydroxyproline-rich systemin (AHRD V1 ***- HSY1_SOLLC)
SL2.50ch06	42507710	42507771	62	22	0.0598971	0.213249	-0.153352	-143.803	CHH	Solyc06g068580.1	promoter	Solyc06g068580.1	NAC domain transcription factor (AHRD V1 *-** Q5DM35_WHEAT)%3B contains Interpro domain(s) IPR003441 No apical meristem (NAM) protein
SL2.50ch06	42867854	42867934	81	25	0.373183	0.546736	-0.173553	-118.131	CHH	Solyc06g069070.1	promoter	Solyc06g069070.1	Lipid transfer protein (AHRD V1 ***- A5JUZ7_SESIN)%3B contains Interpro domain(s) IPR013770 Plant lipid transfer protein and hydrophobic protein%2C helical
SL2.50ch06	42996471	42996525	55	13	0.0361015	0.127084	-0.0909826	-60.3044	CHH	Solyc06g069230.2	promoter	Solyc06g069230.2	DNA mismatch repair protein muts (AHRD V1 ***- D2V0B3_NAEGR)%3B contains Interpro domain(s) IPR011184 DNA mismatch repair protein%2C MSH2
SL2.50ch06	43303011	43303062	52	14	0.316873	0.512874	-0.196002	-76.5007	CHH	Solyc06g069540.1	promoter	Solyc06g069540.1	-//-
SL2.50ch06	44950708	44950799	92	36	0.246621	0.146331	0.100289	132.284	CHH	Solyc06g072920.1	promoter	Solyc06g072920.1	Aluminum-activated malate transporter-like (AHRD V1 **-- Q5Z6M5_ORYSJ)%3B contains Interpro domain(s) IPR006214 Uncharacterised protein family UPF0005
SL2.50ch06	44950993	44951089	97	33	0.256082	0.108328	0.147754	170.211	CHH	Solyc06g072920.1	promoter	Solyc06g072920.1	Aluminum-activated malate transporter-like (AHRD V1 **-- Q5Z6M5_ORYSJ)%3B contains Interpro domain(s) IPR006214 Uncharacterised protein family UPF0005
SL2.50ch06	44951442	44951504	63	16	0.128938	0.23144	-0.102502	-72.8466	CHH	Solyc06g072920.1	promoter	Solyc06g072920.1	Aluminum-activated malate transporter-like (AHRD V1 **-- Q5Z6M5_ORYSJ)%3B contains Interpro domain(s) IPR006214 Uncharacterised protein family UPF0005
SL2.50ch06	44975931	44976021	91	26	0.0273193	0.131948	-0.104629	-160.916	CHH	Solyc06g072970.2	promoter	Solyc06g072970.2	Zinc finger with UFM1-specific peptidase domain (Fragment) (AHRD V1 *-*- D8KW51_ZONAL)%3B contains Interpro domain(s) IPR012462 Peptidase C78%2C ubiquitin fold modifier-specific peptidase 1 and 2
SL2.50ch06	45524164	45524238	75	18	0.146541	0.0168084	0.129733	113.672	CHH	Solyc06g073770.1	promoter	Solyc06g073770.1	-//-
SL2.50ch06	46315108	46315180	73	21	0.195688	0.370982	-0.175294	-111.953	CHH	Solyc06g074770.2	promoter	Solyc06g074770.2	Ubiquitin conjugation factor E4 (AHRD V1 **** A8NR84_COPC7)%3B contains Interpro domain(s) IPR019474 Ubiquitin conjugation factor E4%2C core
SL2.50ch06	46420828	46420936	109	28	0.116065	0.263513	-0.147448	-151.985	CHH	Solyc06g074920.1	promoter	Solyc06g074920.1	MYB transcription factor (AHRD V1 *--- Q9T066_ARATH)%3B contains Interpro domain(s) IPR015495 Myb transcription factor
SL2.50ch06	47558539	47558636	98	14	0.0193099	0.313286	-0.293976	-83.5044	CHH	Solyc06g076560.1	promoter	Solyc06g076560.1	class I heat shock protein (AHRD V1 ***- Q69BI7_CARPA)%3B contains Interpro domain(s) IPR002068 Heat shock protein Hsp20
SL2.50ch06	47612913	47613016	104	40	0.0360353	0.153944	-0.117909	-253.155	CHH	Solyc06g076660.2	promoter	Solyc06g076660.2	Proliferating cell nuclear antigen (AHRD V1 ***- Q8H0Q1_SOLLC)%3B contains Interpro domain(s) IPR000730 Proliferating cell nuclear antigen%2C PCNA
SL2.50ch06	47612913	47613016	104	40	0.0360353	0.153944	-0.117909	-253.155	CHH	Solyc06g076670.2	promoter	Solyc06g076670.2	Nuclear SR-like RNA binding protein (AHRD V1 *--- A8JAT7_CHLRE)%3B contains Interpro domain(s) IPR012677 Nucleotide-binding%2C alpha-beta plait
SL2.50ch06	48685501	48685607	107	27	0.061486	0.17641	-0.114924	-142.711	CHH	Solyc06g083140.2	promoter	Solyc06g083140.2	Auxin-induced in root cultures protein 12 (AHRD V1 **-- AIR12_ARATH)%3B contains Interpro domain(s) IPR007613 Protein of unknown function DUF568%2C DOMON-like
SL2.50ch06	48685501	48685607	107	27	0.061486	0.17641	-0.114924	-142.711	CHH	Solyc06g083150.2	promoter	Solyc06g083150.2	U-box domain-containing protein (AHRD V1 **-- C6HIA6_AJECH)%3B contains Interpro domain(s) IPR003613 U box domain
SL2.50ch06	49364302	49364398	97	25	0.291364	0.116353	0.175011	141.599	CHH	Solyc06g084140.2	promoter	Solyc06g084140.2	High affinity sulfate transporter 1 (AHRD V1 **** SUT1_STYHA)%3B contains Interpro domain(s) IPR001902 Sulphate anion transporter
SL2.50ch06	49599269	49599343	75	29	0.092212	0.0262248	0.0659871	152.215	CHH	Solyc06g084510.2	promoter	Solyc06g084510.2	CHY zinc finger family protein expressed (AHRD V1 ***- Q2QP88_ORYSJ)%3B contains Interpro domain(s) IPR008913 Zinc finger%2C CHY-type
SL2.50ch06	4992687	4992742	56	23	0.248585	0.401532	-0.152947	-117.29	CHH	Solyc06g010120.1	intron	Solyc06g010120.1	Os10g0537600 protein (Fragment) (AHRD V1 *-*- Q0IW26_ORYSJ)
SL2.50ch06	33020343	33020397	55	16	0.171223	0.0939877	0.0772357	59.776	CHH	Solyc06g050410.1	intron	Solyc06g050410.1	Ulp1 protease family C-terminal catalytic domain containing protein (AHRD V1 *-*- Q60D46_SOLDE)%3B contains Interpro domain(s) IPR015410 Region of unknown function DUF1985
SL2.50ch06	34678864	34678917	54	9	0.0034784	0.0985428	-0.0950644	-39.4059	CHH	Solyc06g051360.2	intron	Solyc06g051360.2	2-oxoglutarate-dependent dioxygenase (AHRD V1 ***- B9HHR0_POPTR)
SL2.50ch06	36245456	36245543	88	22	0.108735	0.225177	-0.116442	-109.666	CHH	Solyc06g053440.2	intron	Solyc06g053440.2	-//-
SL2.50ch06	36306678	36306737	60	15	0.16414	0.305866	-0.141726	-69.04	CHH	Solyc06g053510.2	intron	Solyc06g053510.2	Spermidine synthase (AHRD V1 **** A7DY57_COCOF)%3B contains Interpro domain(s) IPR001045 Spermine synthase
SL2.50ch06	37947298	37947368	71	25	0.429565	0.275821	0.153744	125.35	CHH	Solyc06g060010.2	intron	Solyc06g060010.2	Alpha-humulene/(-)-(E)-beta-caryophyllene synthase (AHRD V1 **** HUMS_ARATH)%3B contains Interpro domain(s) IPR005630 Terpene synthase%2C metal-binding domain
SL2.50ch06	39313190	39313294	105	38	0.105692	0.0319127	0.073779	210.978	CHH	Solyc06g062320.1	intron	Solyc06g062320.1	Flavin-containing monooxygenase family protein (AHRD V1 ***- D7KNA3_ARALY)
SL2.50ch06	42501469	42501550	82	17	0.129071	0.0301649	0.098906	86.6414	CHH	Solyc06g068570.2	intron	Solyc06g068570.2	AP2-like ethylene-responsive transcription factor At1g16060 (AHRD V1 ***- AP2L1_ARATH)%3B contains Interpro domain(s) IPR001471 Pathogenesis-related transcriptional factor and ERF%2C DNA-binding
SL2.50ch06	43794482	43794559	78	9	0.265371	0.0603577	0.205013	45.3403	CHG	Solyc06g071200.2	intron	Solyc06g071200.2	Importin 13 (AHRD V1 **-- B1ASJ5_MOUSE)%3B contains Interpro domain(s) IPR011989 Armadillo-like helical
SL2.50ch06	45537646	45537705	60	7	0.497768	0.275042	0.222727	32.8346	CHG	Solyc06g073780.2	intron	Solyc06g073780.2	Structural maintenance of chromosomes protein 3 (AHRD V1 **-- Q8AW91_XENLA)%3B contains Interpro domain(s) IPR003395 RecF/RecN/SMC protein%2C N-terminal
SL2.50ch06	4581682	4581752	71	34	0.265462	0.0683147	0.197148	192.249	CHH	Solyc06g009990.1	exon	Solyc06g009990.1	%3B contains Interpro domain(s) IPR000366 Fungal pheromone mating factor STE2 GPCR
SL2.50ch06	25105992	25106087	96	9	0.864234	0.965726	-0.101492	-42.8415	CG	Solyc06g035850.1	exon	Solyc06g035850.1	-//-
SL2.50ch06	32958275	32958360	86	49	0.149239	0.0612773	0.0879619	260.409	CHH	Solyc06g050340.2	exon	Solyc06g050340.2	-//-
SL2.50ch06	33253097	33253168	72	26	0.038101	0.00207451	0.0360265	117.777	CHH	Solyc06g050550.2	exon	Solyc06g050550.2	Sorting nexin 1 (AHRD V1 ***- Q70YZ8_BRAOL)%3B contains Interpro domain(s) IPR001683 Phox-like
SL2.50ch06	35261079	35261152	74	24	0.119069	0.0635086	0.0555603	93.6784	CHH	Solyc06g051710.1	exon	Solyc06g051710.1	Ulp1 protease family C-terminal catalytic domain containing protein (AHRD V1 *-*- Q60D46_SOLDE)%3B contains Interpro domain(s) IPR015410 Region of unknown function DUF1985
SL2.50ch06	36520882	36520943	62	34	0.109765	0.301638	-0.191872	-188.928	CHH	Solyc06g053680.1	exon	Solyc06g053680.1	-//-
SL2.50ch06	36903341	36903523	183	56	0.202691	0.0920494	0.110642	292.82	CHH	Solyc06g054040.1	exon	Solyc06g054040.1	Protein FAR1-RELATED SEQUENCE 12 (AHRD V1 **-- FRS12_ARATH)%3B contains Interpro domain(s) IPR004330 Transcription factor%2C FAR1-related
SL2.50ch06	37854559	37854635	77	21	0.078237	0.202698	-0.124461	-108.242	CHH	Solyc06g059910.2	exon	Solyc06g059910.2	Alpha-humulene/(-)-(E)-beta-caryophyllene synthase (AHRD V1 **** HUMS_ARATH)%3B contains Interpro domain(s) IPR005630 Terpene synthase%2C metal-binding domain
SL2.50ch06	40375245	40375300	56	18	0.0781234	0.166544	-0.0884203	-80.53	CHH	Solyc06g064770.1	exon	Solyc06g064770.1	gnl|BL_ORD_ID|11965 sp|Q5Z5B2|AGO1D_ORYSJ Protein argonaute 1D OS=Oryza sativa subsp. japonica OX=39947 GN=AGO1D PE=2 SV=1//4.89897e-16
SL2.50ch06	48543795	48543859	65	28	0.0444482	0.00571357	0.0387347	126.578	CHH	Solyc06g082910.2	exon	Solyc06g082910.2	Formin 3 (AHRD V1 *-*- D0QAN4_ARATH)%3B contains Interpro domain(s) IPR015425 Actin-binding FH2
SL2.50ch07	66783316	66783380	65	13	0.296091	0.160285	0.135806	63.6588	CHH	Solyc07g064790.2	utr3	Solyc07g064790.2	-//-
SL2.50ch07	13794797	13794882	86	24	0.335771	0.147604	0.188167	123.202	CHH	Solyc07g020810.1	TES	Solyc07g020810.1	-//-
SL2.50ch07	66783316	66783380	65	13	0.296091	0.160285	0.135806	63.6588	CHH	Solyc07g064790.2	TES	Solyc07g064790.2	-//-
SL2.50ch07	3455900	3455990	91	21	0.707601	0.891061	-0.18346	-107.463	CHG	Target=Gypsy-11_SL-I:1-5749;Class=LTR/Gypsy	repeat
SL2.50ch07	3517081	3517162	82	28	0.130081	0.264588	-0.134507	-132.152	CHH	Target=Gypsy-11_SL-I:5142-6025;Class=LTR/Gypsy	repeat
SL2.50ch07	3517081	3517162	82	28	0.130081	0.264588	-0.134507	-132.152	CHH	Target=Gypsy-11_SL-I:5976-6044;Class=LTR/Gypsy	repeat
SL2.50ch07	4457825	4457898	74	11	0.913139	0.782269	0.13087	44.8587	CHG	Target=Copia-4_SL-I:1287-2162;Class=LTR/Copia	repeat
SL2.50ch07	4971242	4971296	55	21	0.223646	0.361828	-0.138182	-96.6954	CHH	Target=Copia-3_SL-LTR:1-211;Class=LTR/Copia	repeat
SL2.50ch07	4989538	4989614	77	27	0.437871	0.589454	-0.151583	-123.428	CHH	Target=Copia-3_SL-LTR:1-276;Class=LTR/Copia	repeat
SL2.50ch07	4995310	4995397	88	25	0.0557825	0.176919	-0.121136	-132.841	CHH	Target=Gypsy-11_SL-LTR:70-559;Class=LTR/Gypsy	repeat
SL2.50ch07	5063272	5063356	85	24	0.205263	0.0951214	0.110142	115.234	CHH	Target=Gypsy-11_SL-LTR:180-1017;Class=LTR/Gypsy	repeat
SL2.50ch07	5262189	5262255	67	10	0.731196	0.935871	-0.204675	-56.3556	CHG	Target=Copia-4_SL-I:2474-3915;Class=LTR/Copia	repeat
SL2.50ch07	5890391	5890451	61	21	0.0656826	0.153586	-0.0879031	-92.7749	CHH	Target=Gypsy-11_SL-I:4091-6188;Class=LTR/Gypsy	repeat
SL2.50ch07	6178333	6178402	70	15	0.772213	0.91809	-0.145877	-67.2598	CG	Target=Copia-2_SL-I:1-2574;Class=LTR/Copia	repeat
SL2.50ch07	7524187	7524256	70	9	0.734746	0.893878	-0.159132	-36.8317	CHG	Target=Copia-2_SL-I:1-4071;Class=LTR/Copia	repeat
SL2.50ch07	8118735	8118829	95	9	0.854415	0.643126	0.211289	37.6053	CHG	Target=Copia-5_SL-I:1-1161;Class=LTR/Copia	repeat
SL2.50ch07	8170340	8170398	59	16	0.045203	0.150922	-0.105719	-64.6803	CHH	Target=Gypsy-11_SL-LTR:529-1017;Class=LTR/Gypsy	repeat
SL2.50ch07	9372600	9372678	79	20	0.0289098	0.141268	-0.112359	-96.8625	CHH	Target=Gypsy-11_SL-LTR:876-1017;Class=LTR/Gypsy	repeat
SL2.50ch07	9432654	9432710	57	22	0.191511	0.06981	0.121701	110.276	CHH	Target=Gypsy-11_SL-LTR:908-1017;Class=LTR/Gypsy	repeat
SL2.50ch07	9440863	9440932	70	17	0.717941	0.916209	-0.198269	-75.3523	CG	Target=Gypsy-11_SL-I:5140-5494;Class=LTR/Gypsy	repeat
SL2.50ch07	9440893	9440947	55	14	0.594625	0.830195	-0.23557	-67.8209	CHG	Target=Gypsy-11_SL-I:5140-5494;Class=LTR/Gypsy	repeat
SL2.50ch07	11425923	11425994	72	26	0.122775	0.0437815	0.0789939	135.171	CHH	Target=TONT1_LE_LTR:1-277;Class=LTR/Copia	repeat
SL2.50ch07	11983682	11983733	52	12	0.974123	0.854817	0.119306	55.9509	CG	Target=Gypsy-11_SL-I:5217-5446;Class=LTR/Gypsy	repeat
SL2.50ch07	11998944	11999007	64	6	0.747419	0.926778	-0.179359	-30.337	CG	Target=Gypsy-11_SL-I:5136-6188;Class=LTR/Gypsy	repeat
SL2.50ch07	12881557	12884542	2986	6	0.776638	0.938102	-0.161464	-28.2465	CG	Target=Gypsy-11_SL-I:1119-1773;Class=LTR/Gypsy	repeat
SL2.50ch07	12881557	12884542	2986	6	0.776638	0.938102	-0.161464	-28.2465	CG	Target=Gypsy-11_SL-LTR:69-420;Class=LTR/Gypsy	repeat
SL2.50ch07	12935776	12935875	100	39	0.16859	0.0291503	0.13944	256.78	CHH	Target=Ogre-LE1_LTR:1-910;Class=LTR/Gypsy	repeat
SL2.50ch07	13427480	13427545	66	29	0.0327804	0.117686	-0.084906	-134.468	CHH	Target=GA-rich:1-223;Class=Low_complexity	repeat
SL2.50ch07	13498438	13498498	61	27	0.839919	0.945131	-0.105212	-134.648	CG	Target=GYPSOL2_LTR:394-537;Class=LTR/Gypsy	repeat
SL2.50ch07	13794797	13794882	86	24	0.335771	0.147604	0.188167	123.202	CHH	Target=(ATG)n:1-884;Class=Simple_repeat	repeat
SL2.50ch07	13796997	13797050	54	15	0.977243	0.818669	0.158574	87.9364	CG	Target=Gypsy-11_SL-I:5143-6188;Class=LTR/Gypsy	repeat
SL2.50ch07	16232028	16232100	73	43	0.851314	0.936336	-0.0850223	-216.413	CG	Target=(CGTG)n:2-127;Class=Simple_repeat	repeat
SL2.50ch07	16873625	16873676	52	17	0.972075	0.881195	0.0908803	81.2451	CG	Target=Gypsy-11_SL-I:5143-6167;Class=LTR/Gypsy	repeat
SL2.50ch07	17061819	17061869	51	22	0.0207318	0.0801301	-0.0593984	-101.084	CHH	Target=Gypsy-11_SL-LTR:180-1015;Class=LTR/Gypsy	repeat
SL2.50ch07	17106488	17106551	64	7	0.633726	0.937172	-0.303446	-34.8668	CG	Target=Gypsy-11_SL-I:234-1764;Class=LTR/Gypsy	repeat
SL2.50ch07	18333944	18334026	83	27	0.034645	0.118711	-0.0840662	-135.746	CHH	Target=Gypsy-11_SL-I:3761-6025;Class=LTR/Gypsy	repeat
SL2.50ch07	18828474	18828591	118	31	0.0365294	0.124604	-0.0880748	-156.104	CHH	Target=TONT1_LE_LTR:447-553;Class=LTR/Copia	repeat
SL2.50ch07	19139553	19139705	153	10	0.0197518	0.111265	-0.0915129	-54.0512	CHH	Target=Gypsy-11_SL-I:1-2185;Class=LTR/Gypsy	repeat
SL2.50ch07	19139553	19139705	153	10	0.0197518	0.111265	-0.0915129	-54.0512	CHH	Target=Gypsy-11_SL-I:2186-3652;Class=LTR/Gypsy	repeat
SL2.50ch07	20204088	20204140	53	22	0.0360591	0.140593	-0.104534	-98.8643	CHH	Target=Gypsy-11_SL-I:3761-4227;Class=LTR/Gypsy	repeat
SL2.50ch07	20942129	20942183	55	19	0.314977	0.133617	0.18136	100.531	CHH	Target=(ATGGTG)n:1-644;Class=Simple_repeat	repeat
SL2.50ch07	21194923	21195026	104	24	0.286049	0.131932	0.154117	130.842	CHH	Target=SONATA2:1-90;Class=DNA/TcMar-Stowaway	repeat
SL2.50ch07	21194923	21195026	104	24	0.286049	0.131932	0.154117	130.842	CHH	Target=SONATA2:112-248;Class=DNA/TcMar-Stowaway	repeat
SL2.50ch07	22633236	22633288	53	15	0.952997	0.820382	0.132614	65.68	CG	Target=Gypsy-11_SL-I:5141-5423;Class=LTR/Gypsy	repeat
SL2.50ch07	24283687	24283744	58	13	0.816649	0.947421	-0.130772	-62.1036	CG	Target=Gypsy-11_SL-I:5140-6025;Class=LTR/Gypsy	repeat
SL2.50ch07	24332984	24333052	69	18	0.14699	0.288709	-0.141718	-84.5194	CHH	Target=Gypsy-11_SL-LTR:865-1017;Class=LTR/Gypsy	repeat
SL2.50ch07	24575326	24575459	134	40	0.0616256	0.164966	-0.103341	-178.737	CHH	Target=Gypsy-11_SL-I:5181-5446;Class=LTR/Gypsy	repeat
SL2.50ch07	25137031	25137106	76	7	0.799206	0.454486	0.344721	35.5053	CHG	Target=Gypsy-11_SL-I:2753-3488;Class=LTR/Gypsy	repeat
SL2.50ch07	26122038	26122090	53	17	0.839149	0.960802	-0.121653	-85.6467	CG	Target=GYPSOL2_LTR:1-678;Class=LTR/Gypsy	repeat
SL2.50ch07	26504363	26504660	298	7	0.0391958	0.134988	-0.0957925	-38.003	CHH	Target=Gypsy-11_SL-LTR:1-1017;Class=LTR/Gypsy	repeat
SL2.50ch07	26504363	26504660	298	7	0.0391958	0.134988	-0.0957925	-38.003	CHH	Target=Gypsy-11_SL-I:2597-5732;Class=LTR/Gypsy	repeat
SL2.50ch07	26649593	26649644	52	16	0.854767	0.976618	-0.121851	-82.3055	CG	Target=GYPSOL2_LTR:4-1578;Class=LTR/Gypsy	repeat
SL2.50ch07	27556125	27556186	62	21	0.884726	0.96468	-0.0799541	-99.0523	CG	Target=GYPSOL2_LTR:4-1580;Class=LTR/Gypsy	repeat
SL2.50ch07	27557229	27557285	57	15	0.939139	0.812333	0.126806	69.947	CG	Target=GYPSOL2_LTR:4-1580;Class=LTR/Gypsy	repeat
SL2.50ch07	28007340	28007481	142	55	0.0454165	0.155565	-0.110149	-275.365	CHH	Target=CT-rich:1-401;Class=Low_complexity	repeat
SL2.50ch07	28537814	28537916	103	48	0.0414674	0.229595	-0.188128	-324.863	CHH	Target=Ogre-LE1_LTR:1-715;Class=LTR/Gypsy	repeat
SL2.50ch07	29362299	29362379	81	36	0.0431724	0.112286	-0.0691136	-165.276	CHH	Target=Gypsy-11_SL-I:1-1938;Class=LTR/Gypsy	repeat
SL2.50ch07	29478249	29478304	56	8	0.671396	0.89121	-0.219815	-38.688	CHG	Target=Gypsy-11_SL-I:1-6174;Class=LTR/Gypsy	repeat
SL2.50ch07	30313697	30313777	81	22	0.704448	0.871364	-0.166915	-111.447	CHG	Target=Gypsy-11_SL-I:1-6188;Class=LTR/Gypsy	repeat
SL2.50ch07	30616261	30616318	58	13	0.81916	0.963744	-0.144584	-66.2982	CG	Target=Gypsy-11_SL-I:5141-6188;Class=LTR/Gypsy	repeat
SL2.50ch07	30983375	30983492	118	38	0.191827	0.0241755	0.167652	262.308	CHH	Target=(CAT)n:1-662;Class=Simple_repeat	repeat
SL2.50ch07	31661386	31661482	97	13	0.85419	0.658588	0.195602	70.6715	CHG	Target=Copia-4_SL-I:2696-3915;Class=LTR/Copia	repeat
SL2.50ch07	32569075	32569150	76	23	0.0419901	0.144983	-0.102993	-125.563	CHH	Target=GYPSOL2_LTR:1-1580;Class=LTR/Gypsy	repeat
SL2.50ch07	35157770	35157838	69	26	0.0151279	0.123636	-0.108508	-136.857	CHH	Target=Gypsy-11_SL-LTR:923-1017;Class=LTR/Gypsy	repeat
SL2.50ch07	36160293	36160365	73	32	0.0480553	0.174017	-0.125962	-183.031	CHH	Target=Ogre-LE1_LTR:1-699;Class=LTR/Gypsy	repeat
SL2.50ch07	36193813	36193948	136	26	0.326159	0.0759361	0.250223	136.147	CHH	Target=(CGA)n:1-604;Class=Simple_repeat	repeat
SL2.50ch07	36193813	36193948	136	26	0.326159	0.0759361	0.250223	136.147	CHH	Target=(ATG)n:1-412;Class=Simple_repeat	repeat
SL2.50ch07	36810223	36810279	57	12	0.974931	0.859435	0.115496	56.4202	CG	Target=Gypsy-11_SL-LTR:107-1016;Class=LTR/Gypsy	repeat
SL2.50ch07	38100640	38100696	57	26	0.110244	0.0370538	0.0731899	126.995	CHH	Target=Gypsy-11_SL-I:1-6185;Class=LTR/Gypsy	repeat
SL2.50ch07	38317229	38317300	72	25	0.185735	0.0163213	0.169414	154.069	CHH	Target=GYPSOL2_LTR:1487-1580;Class=LTR/Gypsy	repeat
SL2.50ch07	38946089	38946290	202	7	0.0554192	0.154153	-0.0987337	-30.7848	CHH	Target=Gypsy-11_SL-I:1-670;Class=LTR/Gypsy	repeat
SL2.50ch07	38946089	38946290	202	7	0.0554192	0.154153	-0.0987337	-30.7848	CHH	Target=Gypsy-11_SL-I:797-4222;Class=LTR/Gypsy	repeat
SL2.50ch07	39650107	39650193	87	9	0.974603	0.873001	0.101602	35.7001	CG	Target=Gypsy-11_SL-I:5143-5499;Class=LTR/Gypsy	repeat
SL2.50ch07	39692828	39692878	51	21	0.891947	0.967143	-0.0751956	-92.1711	CG	Target=GYPSOL2_LTR:1-1580;Class=LTR/Gypsy	repeat
SL2.50ch07	41612773	41612870	98	40	0.825679	0.961997	-0.136318	-197.861	CG	Target=(TCG)n:1-716;Class=Simple_repeat	repeat
SL2.50ch07	41612773	41612870	98	40	0.825679	0.961997	-0.136318	-197.861	CG	Target=(CAT)n:1-743;Class=Simple_repeat	repeat
SL2.50ch07	41613168	41613255	88	23	0.296446	0.0938329	0.202613	135.235	CHH	Target=(CAT)n:1-743;Class=Simple_repeat	repeat
SL2.50ch07	41613168	41613255	88	23	0.296446	0.0938329	0.202613	135.235	CHH	Target=(TTA)n:1-273;Class=Simple_repeat	repeat
SL2.50ch07	44572320	44572387	68	26	0.0279739	0.125849	-0.0978754	-124.573	CHH	Target=Gypsy-11_SL-I:1-6025;Class=LTR/Gypsy	repeat
SL2.50ch07	44978991	44979041	51	9	0.0117549	0.0709437	-0.0591887	-47.6874	CHH	Target=(TG)n:2-142;Class=Simple_repeat	repeat
SL2.50ch07	46277337	46277393	57	24	0.869801	0.966795	-0.0969934	-123.958	CG	Target=GYPSOL2_LTR:1-1580;Class=LTR/Gypsy	repeat
SL2.50ch07	47559870	47559956	87	21	0.234056	0.0479791	0.186077	132.613	CHH	Target=(CATA)n:1-376;Class=Simple_repeat	repeat
SL2.50ch07	49637965	49638049	85	27	0.940367	0.82103	0.119337	138.488	CG	Target=GYPSOL2_LTR:3-1580;Class=LTR/Gypsy	repeat
SL2.50ch07	50010767	50010817	51	18	0.0468958	0.121611	-0.0747149	-83.2782	CHH	Target=Gypsy-11_SL-LTR:71-438;Class=LTR/Gypsy	repeat
SL2.50ch07	50318929	50319007	79	23	0.073923	0.185856	-0.111933	-107.752	CHH	Target=(TG)n:2-86;Class=Simple_repeat	repeat
SL2.50ch07	51723727	51723784	58	12	0.210533	0.41474	-0.204207	-67.7368	CHH	Target=(TATTG)n:5-78;Class=Simple_repeat	repeat
SL2.50ch07	52306062	52306127	66	17	0.898526	0.978136	-0.0796101	-70.746	CG	Target=Gypsy-11_SL-I:5146-6167;Class=LTR/Gypsy	repeat
SL2.50ch07	53803259	53803327	69	20	0.148569	0.0506879	0.097881	104.327	CHH	Target=Copia-3_SL-LTR:1-254;Class=LTR/Copia	repeat
SL2.50ch07	53928117	53928173	57	7	0.956697	0.789352	0.167345	31.3669	CG	Target=Gypsy-11_SL-I:1-6025;Class=LTR/Gypsy	repeat
SL2.50ch07	54041151	54041240	90	22	0.101525	0.208324	-0.106799	-97.6428	CHH	Target=(TAGA)n:1-54;Class=Simple_repeat	repeat
SL2.50ch07	54446450	54446528	79	15	0.890983	0.728168	0.162815	64.4322	CHG	Target=Gypsy-11_SL-I:3767-5062;Class=LTR/Gypsy	repeat
SL2.50ch07	54704570	54704648	79	32	0.083852	0.179878	-0.0960261	-148.384	CHH	Target=Gypsy-11_SL-I:4629-6167;Class=LTR/Gypsy	repeat
SL2.50ch07	54954777	54954867	91	24	0.732749	0.899081	-0.166331	-130.78	CG	Target=Gypsy-11_SL-I:5085-6188;Class=LTR/Gypsy	repeat
SL2.50ch07	55043397	55043467	71	9	0.949919	0.825396	0.124523	34.4792	CG	Target=Copia-5_SL-I:1-4382;Class=LTR/Copia	repeat
SL2.50ch07	55095308	55095412	105	42	0.207086	0.097257	0.109829	211.75	CHH	Target=Gypsy-11_SL-I:1-6188;Class=LTR/Gypsy	repeat
SL2.50ch07	55252555	55252607	53	13	0.827423	0.934908	-0.107486	-56.6748	CG	Target=GYPSOL2_LTR:1-1580;Class=LTR/Gypsy	repeat
SL2.50ch07	55459975	55460059	85	26	0.310373	0.185976	0.124397	102.024	CHH	Target=Copia-3_SL-I:1-3741;Class=LTR/Copia	repeat
SL2.50ch07	55821965	55822035	71	20	0.139571	0.272734	-0.133163	-99.0355	CHH	Target=GYLES1_LTR:1-785;Class=LTR/Gypsy	repeat
SL2.50ch07	58355178	58355276	99	30	0.13731	0.279744	-0.142434	-164.643	CHH	Target=LES0:1-535;Class=DNA/CMC-EnSpm	repeat
SL2.50ch07	58843427	58843482	56	19	0.269901	0.447567	-0.177666	-99.8589	CHH	Target=SINE_SO:3-98;Class=SINE	repeat
SL2.50ch07	58981185	58981238	54	18	0.0930163	0.211878	-0.118862	-88.2545	CHH	Target=Copia-3_SL-I:3489-3741;Class=LTR/Copia	repeat
SL2.50ch07	59333177	59333254	78	30	0.15256	0.0658823	0.0866773	134.899	CHH	Target=Gypsy-11_SL-I:3882-5169;Class=LTR/Gypsy	repeat
SL2.50ch07	60463625	60463713	89	10	0.630785	0.934194	-0.303409	-51.8021	CG	Target=TORTL1:3398-7261;Class=LTR/Copia	repeat
SL2.50ch07	60463628	60463710	83	21	0.0856664	0.243675	-0.158008	-97.4681	CHH	Target=TORTL1:3398-7261;Class=LTR/Copia	repeat
SL2.50ch07	60463639	60463704	66	15	0.454297	0.848725	-0.394427	-88.2029	CHG	Target=TORTL1:3398-7261;Class=LTR/Copia	repeat
SL2.50ch07	61522627	61522688	62	14	0.0799263	0.220588	-0.140662	-71.4252	CHH	Target=LES0:1-613;Class=DNA/CMC-EnSpm	repeat
SL2.50ch07	62188288	62188367	80	18	0.211983	0.0525298	0.159453	115.957	CHH	Target=Gypsy-11_SL-LTR:605-1017;Class=LTR/Gypsy	repeat
SL2.50ch07	63216443	63216500	58	22	0.203918	0.116092	0.0878266	87.7261	CHH	Target=Copia-3_SL-I:1-3741;Class=LTR/Copia	repeat
SL2.50ch07	64017598	64017667	70	19	0.279175	0.0558374	0.223338	96.0353	CHH	Target=SONATA2:36-89;Class=DNA/TcMar-Stowaway	repeat
SL2.50ch07	64769374	64769430	57	18	0.200907	0.093285	0.107622	76.0075	CHH	Target=Copia-5_SL-I:1117-4337;Class=LTR/Copia	repeat
SL2.50ch07	67452762	67452814	53	13	0.0276557	0.109462	-0.0818067	-59.7471	CHH	Target=SONATA2:1-253;Class=DNA/TcMar-Stowaway	repeat
SL2.50ch07	287365	287462	98	33	0.0755031	0.254323	-0.17882	-213.426	CHH	Solyc07g005360.2	promoter	Solyc07g005360.2	Glycosyltransferase (AHRD V1 ***- B9HBZ3_POPTR)%3B contains Interpro domain(s) IPR002495 Glycosyl transferase%2C family 8
SL2.50ch07	319713	319783	71	23	0.0989442	0.0223225	0.0766218	112.927	CHH	Solyc07g005410.2	promoter	Solyc07g005410.2	-//-
SL2.50ch07	1094812	1094959	148	36	0.172264	0.020576	0.151688	216.27	CHH	Solyc07g006300.2	promoter	Solyc07g006300.2	CER1 protein (Fragment) (AHRD V1 *--- Q0WLZ2_ARATH)%3B contains Interpro domain(s) IPR006694 Fatty acid hydroxylase
SL2.50ch07	1497511	1497588	78	24	0.353581	0.521855	-0.168275	-117.956	CHH	Solyc07g006630.2	promoter	Solyc07g006630.2	CONSTANS-like protein (AHRD V1 ***- B2MW87_SOLLC)%3B contains Interpro domain(s) IPR010402 CCT domain
SL2.50ch07	1831404	1831454	51	17	0.36955	0.54132	-0.17177	-89.3073	CHH	Solyc07g007050.1	promoter	Solyc07g007050.1	-//-
SL2.50ch07	2104429	2104527	99	23	0.2228	0.380741	-0.157941	-116.768	CHH	Solyc07g007360.1	promoter	Solyc07g007360.1	Os07g0175100 protein (Fragment) (AHRD V1 ***- Q0D898_ORYSJ)
SL2.50ch07	2104429	2104527	99	23	0.2228	0.380741	-0.157941	-116.768	CHH	Solyc07g007370.2	promoter	Solyc07g007370.2	NEDD8 ultimate buster 1 (AHRD V1 **-- C0HB30_SALSA)%3B contains Interpro domain(s) IPR009060 UBA-like
SL2.50ch07	2346199	2346251	53	16	0.0241636	0.104333	-0.0801698	-77.0236	CHH	Solyc07g007690.2	promoter	Solyc07g007690.2	Voltage-gated chloride channel (AHRD V1 **** Q96325_ARATH)%3B contains Interpro domain(s) IPR002251 Chloride channel plant CLC
SL2.50ch07	2958728	2958784	57	16	0.108533	0.217295	-0.108763	-73.2437	CHH	Solyc07g008220.1	promoter	Solyc07g008220.1	-//-
SL2.50ch07	3578207	3578294	88	31	0.105743	0.0362488	0.0694946	151.378	CHH	Solyc07g008630.1	promoter	Solyc07g008630.1	LRR receptor-like serine/threonine-protein kinase%2C RLP
SL2.50ch07	4000235	4000315	81	24	0.209055	0.0963828	0.112672	123.569	CHH	Solyc07g008970.2	promoter	Solyc07g008970.2	-//-
SL2.50ch07	4597551	4597604	54	13	0.185907	0.346576	-0.160669	-59.1355	CHH	Solyc07g009490.2	promoter	Solyc07g009490.2	Ethanolamine-phosphate cytidylyltransferase (AHRD V1 **** C5DB57_VITVI)%3B contains Interpro domain(s) IPR004820 Cytidylyltransferase
SL2.50ch07	6051663	6051758	96	29	0.101476	0.211163	-0.109687	-138.823	CHH	Solyc07g015970.1	promoter	Solyc07g015970.1	Mitochondrial import receptor subunit TOM7-1 (AHRD V1 ***- B6SJR3_MAIZE)%3B contains Interpro domain(s) IPR012621 Mitochondrial outer membrane translocase complex%2C subunitt Tom7
SL2.50ch07	9894607	9894695	89	32	0.0957838	0.199811	-0.104027	-155.073	CHH	Solyc07g018250.1	promoter	Solyc07g018250.1	Elongation of very long chain fatty acids protein AAEL008004 (AHRD V1 **** C1BRC3_9MAXI)%3B contains Interpro domain(s) IPR002076 GNS1/SUR4 membrane protein
SL2.50ch07	9895382	9895459	78	20	0.126465	0.245656	-0.119192	-86.9757	CHH	Solyc07g018250.1	promoter	Solyc07g018250.1	Elongation of very long chain fatty acids protein AAEL008004 (AHRD V1 **** C1BRC3_9MAXI)%3B contains Interpro domain(s) IPR002076 GNS1/SUR4 membrane protein
SL2.50ch07	13427480	13427545	66	29	0.0327804	0.117686	-0.084906	-134.468	CHH	Solyc07g020750.1	promoter	Solyc07g020750.1	Ulp1 protease family C-terminal catalytic domain containing protein (AHRD V1 *-*- Q60D46_SOLDE)
SL2.50ch07	16619739	16619806	68	19	0.0671517	0.162534	-0.0953825	-88.0442	CHH	Solyc07g021170.1	promoter	Solyc07g021170.1	Os04g0226400 protein (Fragment) (AHRD V1 *-*- C7J118_ORYSJ)
SL2.50ch07	30227447	30227502	56	17	0.139209	0.249736	-0.110527	-79.8291	CHH	Solyc07g026680.2	promoter	Solyc07g026680.2	Myb transcription factor (AHRD V1 **** Q7XC57_ORYSJ)%3B contains Interpro domain(s) IPR006447 Myb-like DNA-binding region%2C SHAQKYF class
SL2.50ch07	33220190	33220294	105	19	0.0172603	0.211798	-0.194538	-150.719	CHH	Solyc07g027020.2	promoter	Solyc07g027020.2	Receptor-like kinase (AHRD V1 *-*- A7VM65_9VIRI)%3B contains Interpro domain(s) IPR002290 Serine/threonine protein kinase
SL2.50ch07	37343611	37343685	75	21	0.0855507	0.184	-0.0984496	-101.052	CHH	Solyc07g032310.1	promoter	Solyc07g032310.1	Subtilase family protein (AHRD V1 *--- D7KIE5_ARALY)%3B contains Interpro domain(s) IPR015500 Peptidase S8%2C subtilisin-related
SL2.50ch07	40484709	40484796	88	34	0.127979	0.231916	-0.103938	-157.966	CHH	Solyc07g032580.1	promoter	Solyc07g032580.1	Arginine decarboxylase (AHRD V1 ***- Q116G3_TRIEI)%3B contains Interpro domain(s) IPR015421 Pyridoxal phosphate-dependent transferase%2C major region%2C subdomain 1
SL2.50ch07	47625846	47625916	71	28	0.361765	0.534837	-0.173071	-157.893	CHH	Solyc07g039510.2	promoter	Solyc07g039510.2	Esterase/lipase/thioesterase (Fragment) (AHRD V1 **-- B3VW47_POPTN)%3B contains Interpro domain(s) IPR013744 Protein of unknown function DUF1749
SL2.50ch07	51045421	51045491	71	21	0.354063	0.521129	-0.167066	-104.543	CHH	Solyc07g040920.2	promoter	Solyc07g040920.2	Single myb histone (AHRD V1 **-* B9N5F4_POPTR)%3B contains Interpro domain(s) IPR005818 Histone H1/H5
SL2.50ch07	52436064	52436127	64	18	0.199767	0.356762	-0.156995	-86.7871	CHH	Solyc07g041340.1	promoter	Solyc07g041340.1	ELF4-like protein (AHRD V1 ***- C6ZKI7_SOLTU)%3B contains Interpro domain(s) IPR009741 Protein of unknown function DUF1313
SL2.50ch07	54168716	54168782	67	18	0.214835	0.349685	-0.13485	-87.3811	CHH	Solyc07g041820.1	promoter	Solyc07g041820.1	Ulp1 protease family C-terminal catalytic domain containing protein (AHRD V1 *-*- Q60D46_SOLDE)%3B contains Interpro domain(s) IPR003653 Peptidase C48%2C SUMO/Sentrin/Ubl1
SL2.50ch07	54168716	54168782	67	18	0.214835	0.349685	-0.13485	-87.3811	CHH	Solyc07g041830.2	promoter	Solyc07g041830.2	MTD1 (AHRD V1 *-*- Q9LLM3_MEDTR)
SL2.50ch07	55593464	55593545	82	30	0.181507	0.324611	-0.143104	-147.421	CHH	Solyc07g042450.2	promoter	Solyc07g042450.2	-//-
SL2.50ch07	55683355	55683412	58	13	0.186804	0.407836	-0.221031	-78.5598	CHH	Solyc07g042480.2	promoter	Solyc07g042480.2	-//-
SL2.50ch07	55821965	55822035	71	20	0.139571	0.272734	-0.133163	-99.0355	CHH	Solyc07g042520.2	promoter	Solyc07g042520.2	Sucrose synthase 4 (AHRD V1 **** Q7Y078_SOLTU)%3B contains Interpro domain(s) IPR012820 Sucrose synthase%2C plants and cyanobacteria IPR000368 Sucrose synthase
SL2.50ch07	56427886	56427959	74	21	0.110366	0.0314402	0.0789256	98.3374	CHH	Solyc07g042900.2	promoter	Solyc07g042900.2	Major facilitator family transporter (AHRD V1 **-* C9KLG5_9FIRM)%3B contains Interpro domain(s) IPR016196 Major facilitator superfamily%2C general substrate transporter
SL2.50ch07	56472103	56472168	66	22	0.39765	0.558353	-0.160703	-106.321	CHH	Solyc07g042910.2	promoter	Solyc07g042910.2	Genomic DNA chromosome 5 TAC clone K21L19 (AHRD V1 **-- Q9FGT4_ARATH)
SL2.50ch07	57644090	57644162	73	20	0.0530899	0.147127	-0.0940367	-96.8249	CHH	Solyc07g043680.2	promoter	Solyc07g043680.2	Enoyl-CoA-hydratase (AHRD V1 **** Q9SE41_AVIMR)%3B contains Interpro domain(s) IPR001753 Crotonase%2C core
SL2.50ch07	57816623	57816721	99	26	0.152615	0.29296	-0.140345	-130.171	CHH	Solyc07g044780.2	promoter	Solyc07g044780.2	Zinc finger family protein (AHRD V1 ***- D7MTV5_ARALY)%3B contains Interpro domain(s) IPR011016 Zinc finger%2C RING-CH-type
SL2.50ch07	58843427	58843482	56	19	0.269901	0.447567	-0.177666	-99.8589	CHH	Solyc07g047610.2	promoter	Solyc07g047610.2	Transcriptional adapter 2 (AHRD V1 *-*- B6K677_SCHJY)%3B contains Interpro domain(s) IPR016827 Transcriptional adaptor 2
SL2.50ch07	58959922	58959999	78	27	0.0592222	0.00899142	0.0502307	128.942	CHH	Solyc07g047760.1	promoter	Solyc07g047760.1	F-box family protein (AHRD V1 ***- B9GFB6_POPTR)%3B contains Interpro domain(s) IPR013187 F-box associated type 3
SL2.50ch07	59091948	59092029	82	24	0.0915911	0.438638	-0.347047	-222.81	CHH	Solyc07g047860.2	promoter	Solyc07g047860.2	Nup133 nucleoporin family protein expressed (AHRD V1 **-- Q10PQ6_ORYSJ)%3B contains Interpro domain(s) IPR014908 Nup133%2C N-terminal
SL2.50ch07	59092919	59093016	98	18	0.0766334	0.305723	-0.22909	-109.966	CHH	Solyc07g047860.2	promoter	Solyc07g047860.2	Nup133 nucleoporin family protein expressed (AHRD V1 **-- Q10PQ6_ORYSJ)%3B contains Interpro domain(s) IPR014908 Nup133%2C N-terminal
SL2.50ch07	59181184	59181271	88	18	0.131654	0.0180739	0.11358	104.331	CHH	Solyc07g047960.2	promoter	Solyc07g047960.2	WRKY transcription factor 2 (AHRD V1 **** C9DHZ1_9ROSI)%3B contains Interpro domain(s) IPR003657 DNA-binding WRKY
SL2.50ch07	59191880	59191940	61	15	0.420231	0.239984	0.180247	69.4831	CHH	Solyc07g047980.1	promoter	Solyc07g047980.1	Es2 (Fragment) (AHRD V1 *--- A9YJX0_DROME)%3B contains Interpro domain(s) IPR019148 Nuclear protein DGCR14
SL2.50ch07	59191880	59191940	61	15	0.420231	0.239984	0.180247	69.4831	CHH	Solyc07g047970.2	promoter	Solyc07g047970.2	Prolactin regulatory element-binding protein (AHRD V1 *--* C0H9F8_SALSA)%3B contains Interpro domain(s) IPR017986 WD40 repeat%2C region
SL2.50ch07	59525001	59525053	53	23	0.194109	0.332709	-0.1386	-120.562	CHH	Solyc07g049250.1	promoter	Solyc07g049250.1	Histone deacetylase complex SIN3 component (AHRD V1 *-*- A9TE35_PHYPA)%3B contains Interpro domain(s) IPR003822 Paired amphipathic helix
SL2.50ch07	60034540	60034613	74	12	0.0882371	0.248318	-0.160081	-59.4789	CHH	Solyc07g049680.2	promoter	Solyc07g049680.2	Condensin complex subunit 2 (AHRD V1 ***- Q564K3_ARATH)%3B contains Interpro domain(s) IPR008418 Barren
SL2.50ch07	60280712	60280786	75	14	0.786097	0.952072	-0.165974	-79.633	CG	Solyc07g051800.1	promoter	Solyc07g051800.1	-//-
SL2.50ch07	60882314	60882384	71	18	0.0270477	0.115964	-0.0889158	-89.0685	CHH	Solyc07g052370.2	promoter	Solyc07g052370.2	Cytochrome P450
SL2.50ch07	61108135	61108188	54	14	0.125417	0.243533	-0.118116	-66.8116	CHH	Solyc07g052650.1	promoter	Solyc07g052650.1	Glycosyltransferase-like protein (AHRD V1 **-- D8QTD2_SELML)%3B contains Interpro domain(s) IPR006740 Protein of unknown function DUF604
SL2.50ch07	61522627	61522688	62	14	0.0799263	0.220588	-0.140662	-71.4252	CHH	Solyc07g053080.2	promoter	Solyc07g053080.2	Serine/threonine-protein kinase receptor (AHRD V1 **** B6U2B7_MAIZE)%3B contains Interpro domain(s) IPR002290 Serine/threonine protein kinase
SL2.50ch07	61647382	61647440	59	14	0.00972947	0.0674082	-0.0576787	-64.8751	CHH	Solyc07g053190.2	promoter	Solyc07g053190.2	Nucleic acid binding protein (AHRD V1 *--- D7M9R5_ARALY)%3B contains Interpro domain(s) IPR019542 Enhancer of polycomb-like
SL2.50ch07	61837943	61838009	67	16	0.0409723	0.115892	-0.0749198	-74.6836	CHH	Solyc07g053380.1	promoter	Solyc07g053380.1	Pentatricopeptide repeat-containing protein (AHRD V1 ***- D7LW55_ARALY)%3B contains Interpro domain(s) IPR002885 Pentatricopeptide repeat
SL2.50ch07	61987205	61987304	100	20	0.396048	0.191056	0.204992	122.351	CHH	Solyc07g053570.2	promoter	Solyc07g053570.2	Zinc finger family protein (AHRD V1 ***- D7MN23_ARALY)%3B contains Interpro domain(s) IPR007087 Zinc finger%2C C2H2-type
SL2.50ch07	62442506	62442564	59	16	0.309771	0.0274167	0.282355	80.8923	CHH	Solyc07g054000.2	promoter	Solyc07g054000.2	-//-
SL2.50ch07	62442506	62442564	59	16	0.309771	0.0274167	0.282355	80.8923	CHH	Solyc07g054010.1	promoter	Solyc07g054010.1	-//-
SL2.50ch07	62442506	62442564	59	16	0.309771	0.0274167	0.282355	80.8923	CHH	Solyc07g054020.1	promoter	Solyc07g054020.1	-//-
SL2.50ch07	62498458	62498513	56	14	0.146974	0.299969	-0.152995	-70.264	CHH	Solyc07g054090.2	promoter	Solyc07g054090.2	Pentatricopeptide repeat-containing protein (AHRD V1 ***- D7L4J3_ARALY)%3B contains Interpro domain(s) IPR002885 Pentatricopeptide repeat
SL2.50ch07	62556785	62556856	72	24	0.148561	0.246925	-0.0983643	-109.824	CHH	Solyc07g054190.2	promoter	Solyc07g054190.2	Riboflavin synthase alpha subunit (AHRD V1 **** A5URX5_ROSS1)%3B contains Interpro domain(s) IPR001783 Lumazine-binding protein
SL2.50ch07	62832175	62832283	109	6	0.782609	0.944411	-0.161802	-24.4844	CHG	Solyc07g054540.2	promoter	Solyc07g054540.2	Lipoyl synthase (AHRD V1 **** B8J937_ANAD2)%3B contains Interpro domain(s) IPR003698 Lipoate synthase
SL2.50ch07	62890519	62890585	67	15	0.0617966	0.267577	-0.20578	-112.114	CHH	Solyc07g054620.2	promoter	Solyc07g054620.2	F-box/LRR-repeat protein 13 (AHRD V1 *-*- FBL13_ARATH)%3B contains Interpro domain(s) IPR001810 Cyclin-like F-box
SL2.50ch07	62918740	62918790	51	15	0.158771	0.288082	-0.129311	-57.4303	CHH	Solyc07g054670.2	promoter	Solyc07g054670.2	NADH dehydrogenase like protein (AHRD V1 **** O65414_ARATH)%3B contains Interpro domain(s) IPR013027 FAD-dependent pyridine nucleotide-disulphide oxidoreductase
SL2.50ch07	62932093	62932157	65	13	0.298451	0.0950296	0.203422	60.3908	CHH	Solyc07g054690.1	promoter	Solyc07g054690.1	-//-
SL2.50ch07	63105401	63105456	56	10	0.25245	0.408538	-0.156087	-46.7197	CHH	Solyc07g054950.1	promoter	Solyc07g054950.1	Cyclin D2 (AHRD V1 **** Q71FH0_WHEAT)%3B contains Interpro domain(s) IPR015451 Cyclin D
SL2.50ch07	63326300	63326380	81	21	0.434676	0.613876	-0.1792	-102.677	CHH	Solyc07g055210.2	promoter	Solyc07g055210.2	Aspartate aminotransferase (AHRD V1 ***- B9SW33_RICCO)%3B contains Interpro domain(s) IPR000796 Aspartate/other aminotransferase
SL2.50ch07	63416951	63417003	53	20	0.333741	0.489821	-0.15608	-98.0624	CHH	Solyc07g055350.2	promoter	Solyc07g055350.2	Cytochrome P450
SL2.50ch07	63564643	63564696	54	9	0.88259	0.96697	-0.0843797	-36.0202	CG	Solyc07g055580.1	promoter	Solyc07g055580.1	Receptor-like kinase (AHRD V1 ***- B6EB06_NICGU)%3B contains Interpro domain(s) IPR002290 Serine/threonine protein kinase
SL2.50ch07	63748895	63748958	64	18	0.154604	0.294622	-0.140018	-86.3226	CHH	Solyc07g055820.1	promoter	Solyc07g055820.1	LRR receptor-like serine/threonine-protein kinase%2C RLP
SL2.50ch07	63813271	63813352	82	21	0.246891	0.385804	-0.138913	-93.1104	CHH	Solyc07g055910.2	promoter	Solyc07g055910.2	-//-
SL2.50ch07	63813419	63813499	81	19	0.24725	0.402702	-0.155452	-88.1832	CHH	Solyc07g055910.2	promoter	Solyc07g055910.2	-//-
SL2.50ch07	63928293	63928386	94	31	0.611779	0.446683	0.165095	155.035	CHH	Solyc07g056030.2	promoter	Solyc07g056030.2	Zinc ion binding protein (AHRD V1 **-- D7KFC8_ARALY)%3B contains Interpro domain(s) IPR012935 Zinc finger%2C C3HC-like
SL2.50ch07	64017598	64017667	70	19	0.279175	0.0558374	0.223338	96.0353	CHH	Solyc07g056160.2	promoter	Solyc07g056160.2	Cytochrome P450
SL2.50ch07	64078276	64078344	69	23	0.149305	0.279651	-0.130346	-111.966	CHH	Solyc07g056230.2	promoter	Solyc07g056230.2	Cytochrome B561-related protein (AHRD V1 **-- Q1H8M6_BETVU)%3B contains Interpro domain(s) IPR006593 Cytochrome b561/ferric reductase transmembrane
SL2.50ch07	64256226	64256298	73	19	0.262802	0.134528	0.128274	91.3618	CHH	Solyc07g056390.2	promoter	Solyc07g056390.2	Endoplasmic oxidoreductin-1 (AHRD V1 **-- B6T402_MAIZE)%3B contains Interpro domain(s) IPR007266 Endoplasmic reticulum oxidoreductin 1
SL2.50ch07	64277693	64277758	66	21	0.327323	0.484871	-0.157548	-107.182	CHH	Solyc07g056420.2	promoter	Solyc07g056420.2	Glutathione S-transferase-like protein (AHRD V1 **** Q8GVD1_SOLLC)%3B contains Interpro domain(s) IPR004046 Glutathione S-transferase%2C C-terminal
SL2.50ch07	64493651	64493705	55	15	0.334207	0.176878	0.157329	76.3752	CHH	Solyc07g056690.1	promoter	Solyc07g056690.1	Carboxyl-terminal peptidase (AHRD V1 ***- B6TV70_MAIZE)%3B contains Interpro domain(s) IPR004314 Protein of unknown function DUF239%2C plant
SL2.50ch07	64755761	64755823	63	13	0.155334	0.32051	-0.165176	-67.2792	CHH	Solyc07g061830.1	promoter	Solyc07g061830.1	-//-
SL2.50ch07	64755761	64755823	63	13	0.155334	0.32051	-0.165176	-67.2792	CHH	Solyc07g061840.1	promoter	Solyc07g061840.1	-//-
SL2.50ch07	65583989	65584062	74	24	0.373947	0.559607	-0.18566	-118.657	CHH	Solyc07g062950.2	promoter	Solyc07g062950.2	BHLH transcription factor (AHRD V1 *-*- Q9XIN0_ARATH)
SL2.50ch07	65856763	65856824	62	22	0.208019	0.357065	-0.149046	-103.435	CHH	Solyc07g063370.2	promoter	Solyc07g063370.2	Beta-glucosidase (AHRD V1 **** B6SYQ7_MAIZE)%3B contains Interpro domain(s) IPR001360 Glycoside hydrolase%2C family 1
SL2.50ch07	65856763	65856824	62	22	0.208019	0.357065	-0.149046	-103.435	CHH	Solyc07g063380.1	promoter	Solyc07g063380.1	-//-
SL2.50ch07	66842925	66843029	105	31	0.413933	0.244143	0.169789	167.203	CHH	Solyc07g064850.2	promoter	Solyc07g064850.2	UBA/THIF-type NAD/FAD binding protein (AHRD V1 **-- Q02B12_SOLUE)%3B contains Interpro domain(s) IPR009036 Molybdenum cofactor biosynthesis%2C MoeB
SL2.50ch07	66842925	66843029	105	31	0.413933	0.244143	0.169789	167.203	CHH	Solyc07g064860.1	promoter	Solyc07g064860.1	-//-
SL2.50ch07	66922408	66922464	57	16	0.354664	0.556602	-0.201938	-90.8832	CHH	Solyc07g064980.2	promoter	Solyc07g064980.2	Vacuolar protein sorting-associated protein VTA1 homolog (AHRD V1 *--- C1C2K6_9MAXI)%3B contains Interpro domain(s) IPR006745 Protein of unknown function DUF605
SL2.50ch07	66964600	66964660	61	18	0.159906	0.0579859	0.101921	96.5645	CHH	Solyc07g065020.2	promoter	Solyc07g065020.2	Serine/threonine-protein phosphatase (AHRD V1 **** B9I197_POPTR)%3B contains Interpro domain(s) IPR006186 Serine/threonine-specific protein phosphatase and bis(5-nucleosyl)-tetraphosphatase
SL2.50ch07	66964600	66964660	61	18	0.159906	0.0579859	0.101921	96.5645	CHH	Solyc07g065030.2	promoter	Solyc07g065030.2	Syntaxin-8 (AHRD V1 ***- C1C0H0_9MAXI)%3B contains Interpro domain(s) IPR000727 Target SNARE coiled-coil region
SL2.50ch07	67286931	67286998	68	13	0.265646	0.0804453	0.1852	66.1033	CHH	Solyc07g065580.1	promoter	Solyc07g065580.1	Nuclear transcription factor Y subunit B-6 (AHRD V1 *-** B6UH02_MAIZE)%3B contains Interpro domain(s) IPR003957 Transcription factor%2C CBFA/NFYB%2C DNA topoisomerase
SL2.50ch07	67421857	67421918	62	14	0.111511	0.243627	-0.132116	-68.1125	CHH	Solyc07g065800.2	promoter	Solyc07g065800.2	CWC15 homolog (AHRD V1 *-*- B9EL88_SALSA)%3B contains Interpro domain(s) IPR006973 Cwf15/Cwc15 cell cycle control protein
SL2.50ch07	67645078	67645129	52	11	0.482964	0.308668	0.174296	55.9722	CHH	Solyc07g066150.1	promoter	Solyc07g066150.1	Photosystem I reaction center subunit V (AHRD V1 ***- B6U534_MAIZE)%3B contains Interpro domain(s) IPR017494 Photosystem I reaction center%2C PsaG%2C plant
SL2.50ch07	67784422	67784502	81	17	0.444463	0.617386	-0.172923	-78.2374	CHH	Solyc07g066310.2	promoter	Solyc07g066310.2	photosystem II polypeptide (AHRD V1 ***- Q6V7X5_TRIPR)%3B contains Interpro domain(s) IPR006814 Photosystem II protein PsbR
SL2.50ch07	68015409	68015459	51	5	0.400494	0.0925825	0.307912	29.6863	CHH	Solyc07g066650.2	promoter	Solyc07g066650.2	DCN1-like protein 2 (AHRD V1 ***- B6TM27_MAIZE)%3B contains Interpro domain(s) IPR014764 Defective in cullin neddylation
SL2.50ch07	68042881	68042970	90	35	0.305059	0.475674	-0.170615	-199.614	CHH	Solyc07g066680.1	promoter	Solyc07g066680.1	-//-
SL2.50ch07	68042881	68042970	90	35	0.305059	0.475674	-0.170615	-199.614	CHH	Solyc07g066670.2	promoter	Solyc07g066670.2	Ent-kaurene synthase (AHRD V1 **** B9HI37_POPTR)%3B contains Interpro domain(s) IPR005630 Terpene synthase%2C metal-binding domain
SL2.50ch07	1101068	1101140	73	20	0.0622434	0.153139	-0.0908958	-89.2345	CHH	Solyc07g006300.2	intron	Solyc07g006300.2	CER1 protein (Fragment) (AHRD V1 *--- Q0WLZ2_ARATH)%3B contains Interpro domain(s) IPR006694 Fatty acid hydroxylase
SL2.50ch07	1569646	1569718	73	28	0.0949299	0.213159	-0.118229	-136.916	CHH	Solyc07g006720.2	intron	Solyc07g006720.2	UDP flavonoid 3-O-glucosyltransferase (Fragment) (AHRD V1 **** B5AIT4_IPOTF)%3B contains Interpro domain(s) IPR002213 UDP-glucuronosyl/UDP-glucosyltransferase
SL2.50ch07	1722976	1723031	56	7	0.624024	0.40179	0.222235	32.0729	CHG	Solyc07g006870.2	intron	Solyc07g006870.2	Xyloglucan endotransglucosylase/hydrolase 8 (AHRD V1 **** C0IRI1_MALDO)%3B contains Interpro domain(s) IPR016455 Xyloglucan endotransglucosylase/hydrolase
SL2.50ch07	38291561	38291642	82	20	0.142726	0.051733	0.0909929	102.294	CHH	Solyc07g032380.2	intron	Solyc07g032380.2	Pentatricopeptide repeat-containing protein (AHRD V1 ***- D7M4J8_ARALY)%3B contains Interpro domain(s) IPR002885 Pentatricopeptide repeat
SL2.50ch07	56099006	56099072	67	25	0.0475298	0.128253	-0.0807229	-115.948	CHH	Solyc07g042630.2	intron	Solyc07g042630.2	Beta-Amyrin Synthase (AHRD V1 **** O82146_PANGI)%3B contains Interpro domain(s) IPR018333 Squalene cyclase
SL2.50ch07	57752398	57752471	74	21	0.0979788	0.211029	-0.11305	-105.757	CHH	Solyc07g044720.1	intron	Solyc07g044720.1	3-hydroxyisobutyryl-CoA hydrolase (AHRD V1 **** C0SE19_PARBP)%3B contains Interpro domain(s) IPR001753 Crotonase%2C core
SL2.50ch07	58528228	58528297	70	17	0.142809	0.323478	-0.180669	-92.2102	CHH	Solyc07g045430.2	intron	Solyc07g045430.2	Nudix hydrolase 2 (AHRD V1 **-- B6U183_MAIZE)%3B contains Interpro domain(s) IPR000086 NUDIX hydrolase domain
SL2.50ch07	60304113	60304187	75	8	0.248765	0.53378	-0.285015	-45.7508	CHG	Solyc07g051810.1	intron	Solyc07g051810.1	Cell differentiation protein rcd1 (AHRD V1 ***- Q5CJU4_CRYHO)%3B contains Interpro domain(s) IPR007216 Cell differentiation%2C Rcd1-like
SL2.50ch07	62442506	62442564	59	16	0.309771	0.0274167	0.282355	80.8923	CHH	Solyc07g054030.1	intron	Solyc07g054030.1	-//-
SL2.50ch07	63550011	63550063	53	17	0.229694	0.113018	0.116676	79.5027	CHH	Solyc07g055560.2	intron	Solyc07g055560.2	G-type lectin S-receptor-like serine/threonine-protein kinase At2g19130 (AHRD V1 *--- Y2913_ARATH)%3B contains Interpro domain(s) IPR002401 Cytochrome P450%2C E-class%2C group I
SL2.50ch07	63717206	63717258	53	11	0.121054	0.248591	-0.127537	-51.4959	CHH	Solyc07g055780.2	intron	Solyc07g055780.2	Os06g0207500 protein (Fragment) (AHRD V1 ***- Q0DDQ9_ORYSJ)%3B contains Interpro domain(s) IPR004253 Protein of unknown function DUF231%2C plant
SL2.50ch07	64253528	64253593	66	27	0.0489749	0.126003	-0.0770286	-137.713	CHH	Solyc07g056390.2	intron	Solyc07g056390.2	Endoplasmic oxidoreductin-1 (AHRD V1 **-- B6T402_MAIZE)%3B contains Interpro domain(s) IPR007266 Endoplasmic reticulum oxidoreductin 1
SL2.50ch07	66533367	66533424	58	22	0.0164661	0.0636474	-0.0471813	-100.456	CHH	Solyc07g064340.2	intron	Solyc07g064340.2	Serine/threonine-protein kinase (AHRD V1 **** C6ZRV0_SOYBN)%3B contains Interpro domain(s) IPR002290 Serine/threonine protein kinase
SL2.50ch07	13427480	13427545	66	29	0.0327804	0.117686	-0.084906	-134.468	CHH	Solyc07g020740.1	exon	Solyc07g020740.1	-//-
SL2.50ch07	13794797	13794882	86	24	0.335771	0.147604	0.188167	123.202	CHH	Solyc07g020810.1	exon	Solyc07g020810.1	-//-
SL2.50ch07	16867494	16867580	87	39	0.254809	0.0755851	0.179224	238.513	CHH	Solyc07g021320.2	exon	Solyc07g021320.2	-//-
SL2.50ch07	20942129	20942183	55	19	0.314977	0.133617	0.18136	100.531	CHH	Solyc07g021680.1	exon	Solyc07g021680.1	-//-
SL2.50ch07	30983375	30983492	118	38	0.191827	0.0241755	0.167652	262.308	CHH	Solyc07g026760.1	exon	Solyc07g026760.1	-//-
SL2.50ch07	53987878	53987941	64	11	0.812728	0.639815	0.172913	66.2508	CHG	Solyc07g041690.1	exon	Solyc07g041690.1	Ulp1 protease family C-terminal catalytic domain containing protein (AHRD V1 *-*- Q60D46_SOLDE)%3B contains Interpro domain(s) IPR003653 Peptidase C48%2C SUMO/Sentrin/Ubl1
SL2.50ch07	53987884	53987936	53	14	0.141284	0.0614945	0.0797898	63.1802	CHH	Solyc07g041690.1	exon	Solyc07g041690.1	Ulp1 protease family C-terminal catalytic domain containing protein (AHRD V1 *-*- Q60D46_SOLDE)%3B contains Interpro domain(s) IPR003653 Peptidase C48%2C SUMO/Sentrin/Ubl1
SL2.50ch07	55552660	55552797	138	61	0.0526151	0.280421	-0.227806	-394.496	CHH	Solyc07g042420.1	exon	Solyc07g042420.1	-//-
SL2.50ch07	56642722	56642778	57	20	0.063799	0.153696	-0.0898975	-86.399	CHH	Solyc07g043100.1	exon	Solyc07g043100.1	UDP-glucosyltransferase (AHRD V1 **** A7M6U9_IPONI)%3B contains Interpro domain(s) IPR002213 UDP-glucuronosyl/UDP-glucosyltransferase
SL2.50ch07	57752398	57752471	74	21	0.0979788	0.211029	-0.11305	-105.757	CHH	Solyc07g044720.1	exon	Solyc07g044720.1	3-hydroxyisobutyryl-CoA hydrolase (AHRD V1 **** C0SE19_PARBP)%3B contains Interpro domain(s) IPR001753 Crotonase%2C core
SL2.50ch07	57752626	57752682	57	16	0.0222704	0.0924769	-0.0702064	-78.7461	CHH	Solyc07g044720.1	exon	Solyc07g044720.1	3-hydroxyisobutyryl-CoA hydrolase (AHRD V1 **** C0SE19_PARBP)%3B contains Interpro domain(s) IPR001753 Crotonase%2C core
SL2.50ch07	60304113	60304187	75	8	0.248765	0.53378	-0.285015	-45.7508	CHG	Solyc07g051810.1	exon	Solyc07g051810.1	Cell differentiation protein rcd1 (AHRD V1 ***- Q5CJU4_CRYHO)%3B contains Interpro domain(s) IPR007216 Cell differentiation%2C Rcd1-like
SL2.50ch07	62442506	62442564	59	16	0.309771	0.0274167	0.282355	80.8923	CHH	Solyc07g054030.1	exon	Solyc07g054030.1	-//-
SL2.50ch07	66783316	66783380	65	13	0.296091	0.160285	0.135806	63.6588	CHH	Solyc07g064790.2	exon	Solyc07g064790.2	-//-
SL2.50ch08	2680327	2680420	94	32	0.00954445	0.0673839	-0.0578395	-167.398	CHH	Solyc08g008240.2	utr3	Solyc08g008240.2	Kinase family protein (AHRD V1 ***- D7KSS6_ARALY)%3B contains Interpro domain(s) IPR010632 Protein of unknown function DUF1221
SL2.50ch08	44784715	44784802	88	27	0.123864	0.0450791	0.0787849	129.603	CHH	Solyc08g059710.2	utr3	Solyc08g059710.2	Genomic DNA chromosome 5 P1 clone MUK11 (AHRD V1 *-*- Q9FMC4_ARATH)
SL2.50ch08	4626375	4626438	64	20	0.172332	0.075765	0.0965667	87.5534	CHH	Solyc08g014500.1	TSS	Solyc08g014500.1	-//-
SL2.50ch08	44784715	44784802	88	27	0.123864	0.0450791	0.0787849	129.603	CHH	Solyc08g059710.2	TES	Solyc08g059710.2	Genomic DNA chromosome 5 P1 clone MUK11 (AHRD V1 *-*- Q9FMC4_ARATH)
SL2.50ch08	1066445	1066506	62	15	0.0128681	0.0944724	-0.0816043	-81.5662	CHH	Target=SONATA2:32-222;Class=DNA/TcMar-Stowaway	repeat
SL2.50ch08	1309273	1309412	140	36	0.0915914	0.256436	-0.164844	-194.489	CHH	Target=Gypsy-11_SL-LTR:165-1017;Class=LTR/Gypsy	repeat
SL2.50ch08	1537732	1537784	53	23	0.0350951	0.0995102	-0.0644151	-107.351	CHH	Target=(CGTG)n:1-160;Class=Simple_repeat	repeat
SL2.50ch08	2530875	2530956	82	31	0.172596	0.0637853	0.108811	181.265	CHH	Target=Gypsy-11_SL-I:5143-6188;Class=LTR/Gypsy	repeat
SL2.50ch08	3825863	3825932	70	19	0.877835	0.974089	-0.0962532	-85.494	CG	Target=Gypsy-11_SL-I:5143-5475;Class=LTR/Gypsy	repeat
SL2.50ch08	4255097	4255160	64	22	0.166946	0.0731515	0.0937941	102.171	CHH	Target=Copia-5_SL-LTR:1-144;Class=LTR/Copia	repeat
SL2.50ch08	4529204	4529331	128	25	0.799082	0.568385	0.230697	124.972	CHG	Target=Copia-5_SL-I:1-1609;Class=LTR/Copia	repeat
SL2.50ch08	4529251	4529360	110	23	0.96989	0.841768	0.128122	110.437	CG	Target=Copia-5_SL-I:1-1609;Class=LTR/Copia	repeat
SL2.50ch08	5130409	5130468	60	14	0.831641	0.963475	-0.131834	-64.9101	CG	Target=Gypsy-11_SL-I:5217-5447;Class=LTR/Gypsy	repeat
SL2.50ch08	5130409	5130468	60	14	0.831641	0.963475	-0.131834	-64.9101	CG	Target=GYPSOL2_LTR:271-538;Class=LTR/Gypsy	repeat
SL2.50ch08	6922186	6922392	207	61	0.22046	0.110077	0.110383	280.973	CHH	Target=Gypsy-11_SL-I:1-6167;Class=LTR/Gypsy	repeat
SL2.50ch08	7014758	7014827	70	18	0.0722634	0.173584	-0.101321	-79.8757	CHH	Target=Gypsy-11_SL-LTR:38-1017;Class=LTR/Gypsy	repeat
SL2.50ch08	8634048	8634101	54	12	0.79373	0.942634	-0.148904	-55.2589	CG	Target=Gypsy-11_SL-I:4778-6188;Class=LTR/Gypsy	repeat
SL2.50ch08	10473934	10474018	85	29	0.0244746	0.0978141	-0.0733395	-146.628	CHH	Target=Gypsy-11_SL-LTR:218-1017;Class=LTR/Gypsy	repeat
SL2.50ch08	11073659	11073713	55	11	0.836551	0.976055	-0.139504	-53.4134	CG	Target=GYPSOL2_LTR:115-1580;Class=LTR/Gypsy	repeat
SL2.50ch08	11865348	11865405	58	25	0.0616682	0.0118987	0.0497695	127.197	CHH	Target=TONT1_LE_LTR:1-1004;Class=LTR/Copia	repeat
SL2.50ch08	12833211	12833282	72	18	0.103296	0.287332	-0.184036	-116.63	CHH	Target=(TG)n:2-58;Class=Simple_repeat	repeat
SL2.50ch08	12833211	12833282	72	18	0.103296	0.287332	-0.184036	-116.63	CHH	Target=SONATA2:60-253;Class=DNA/TcMar-Stowaway	repeat
SL2.50ch08	14224051	14224105	55	4	0.545838	0.902261	-0.356423	-19.2328	CHG	Target=Gypsy-11_SL-I:3418-3924;Class=LTR/Gypsy	repeat
SL2.50ch08	14364070	14364124	55	15	0.317574	0.45695	-0.139375	-56.2676	CG	Target=(CAT)n:1-597;Class=Simple_repeat	repeat
SL2.50ch08	14364112	14364178	67	15	0.26455	0.0491028	0.215448	85.5691	CHH	Target=(CAT)n:1-597;Class=Simple_repeat	repeat
SL2.50ch08	15963023	15963087	65	17	0.858625	0.95793	-0.0993059	-72.7278	CG	Target=TONT1_LE_LTR:1-1004;Class=LTR/Copia	repeat
SL2.50ch08	16926535	16926586	52	25	0.0500329	0.137286	-0.0872534	-106.855	CHH	Target=Ogre-LE1_LTR:1-720;Class=LTR/Gypsy	repeat
SL2.50ch08	16935719	16935787	69	32	0.0634788	0.1349	-0.0714214	-129.989	CHH	Target=Ogre-LE1_I-int:1-5691;Class=LTR/Gypsy	repeat
SL2.50ch08	17851046	17851100	55	15	0.936784	0.818231	0.118553	70.1757	CG	Target=Gypsy-11_SL-LTR:111-1017;Class=LTR/Gypsy	repeat
SL2.50ch08	18904230	18904287	58	15	0.96792	0.803389	0.164531	86.0304	CG	Target=LycEPRV_I-int:5143-5364;Class=LTR/Gypsy	repeat
SL2.50ch08	19732491	19732563	73	11	0.966809	0.830143	0.136666	54.6846	CG	Target=Gypsy-11_SL-LTR:1-1017;Class=LTR/Gypsy	repeat
SL2.50ch08	20583186	20583286	101	43	0.0932262	0.202711	-0.109485	-191.146	CHH	Target=(TG)n:1-126;Class=Simple_repeat	repeat
SL2.50ch08	21086794	21086844	51	13	0.866589	0.974874	-0.108285	-54.7032	CG	Target=Gypsy-11_SL-I:5217-5310;Class=LTR/Gypsy	repeat
SL2.50ch08	21439865	21439915	51	21	0.0834825	0.206663	-0.12318	-105.055	CHH	Target=LES0:1-188;Class=DNA/CMC-EnSpm	repeat
SL2.50ch08	22337095	22340443	3349	12	0.130227	0.057423	0.0728044	32.6729	CHH	Target=Gypsy-11_SL-I:2-3176;Class=LTR/Gypsy	repeat
SL2.50ch08	22337095	22340443	3349	12	0.130227	0.057423	0.0728044	32.6729	CHH	Target=Gypsy-11_SL-LTR:33-1017;Class=LTR/Gypsy	repeat
SL2.50ch08	22755661	22755802	142	27	0.774934	0.926001	-0.151067	-138.966	CG	Target=Gypsy-11_SL-LTR:30-1017;Class=LTR/Gypsy	repeat
SL2.50ch08	25427931	25427981	51	16	0.833817	0.946522	-0.112705	-74.3483	CG	Target=Gypsy-11_SL-I:5143-6120;Class=LTR/Gypsy	repeat
SL2.50ch08	25597797	25597910	114	17	0.592639	0.935992	-0.343353	-120.794	CG	Target=Gypsy-11_SL-LTR:19-1017;Class=LTR/Gypsy	repeat
SL2.50ch08	26174819	26174903	85	20	0.0463593	0.31778	-0.271421	-114.468	CHH	Target=Copia-3_SL-LTR:72-276;Class=LTR/Copia	repeat
SL2.50ch08	26549532	26549601	70	13	0.0205103	0.408926	-0.388416	-85.983	CHH	Target=(TTA)n:1-216;Class=Simple_repeat	repeat
SL2.50ch08	26549532	26549601	70	13	0.0205103	0.408926	-0.388416	-85.983	CHH	Target=(TTG)n:1-180;Class=Simple_repeat	repeat
SL2.50ch08	27844980	27845049	70	21	0.802523	0.950976	-0.148453	-119.525	CG	Target=Gypsy-11_SL-I:5143-5494;Class=LTR/Gypsy	repeat
SL2.50ch08	28028232	28028282	51	15	0.885125	0.980184	-0.0950587	-64.9427	CG	Target=Gypsy-11_SL-I:5143-6010;Class=LTR/Gypsy	repeat
SL2.50ch08	28275230	28275280	51	23	0.0456832	0.127917	-0.0822337	-121.648	CHH	Target=Gypsy-11_SL-I:1-6188;Class=LTR/Gypsy	repeat
SL2.50ch08	29238381	29238543	163	49	0.242441	0.0323107	0.210131	371.705	CHH	Target=(TG)n:1-152;Class=Simple_repeat	repeat
SL2.50ch08	30115947	30116001	55	19	0.847591	0.97267	-0.12508	-83.7326	CG	Target=GYPSOL2_LTR:3-625;Class=LTR/Gypsy	repeat
SL2.50ch08	30358810	30358912	103	33	0.708983	0.874606	-0.165623	-171.02	CG	Target=(CGA)n:1-297;Class=Simple_repeat	repeat
SL2.50ch08	30359005	30360073	1069	24	0.162872	0.397442	-0.23457	-85.9946	CHH	Target=(ATG)n:678-821;Class=Simple_repeat	repeat
SL2.50ch08	30359005	30360073	1069	24	0.162872	0.397442	-0.23457	-85.9946	CHH	Target=(CGA)n:1-742;Class=Simple_repeat	repeat
SL2.50ch08	30360166	30360271	106	37	0.655973	0.871142	-0.215169	-224.327	CG	Target=(CGA)n:1-742;Class=Simple_repeat	repeat
SL2.50ch08	30816984	30817046	63	14	0.66177	0.868353	-0.206583	-70.1446	CG	Target=Gypsy-11_SL-I:5143-5518;Class=LTR/Gypsy	repeat
SL2.50ch08	31025709	31025766	58	15	0.94242	0.80099	0.141431	74.2997	CG	Target=Gypsy-11_SL-I:5143-6188;Class=LTR/Gypsy	repeat
SL2.50ch08	31290053	31290147	95	19	0.970635	0.873037	0.0975985	94.0247	CG	Target=Gypsy-11_SL-LTR:179-1017;Class=LTR/Gypsy	repeat
SL2.50ch08	32023972	32024030	59	15	0.935895	0.771594	0.164301	81.9108	CG	Target=Gypsy-11_SL-I:5230-5446;Class=LTR/Gypsy	repeat
SL2.50ch08	33314778	33314839	62	15	0.0489672	0.12424	-0.0752726	-66.5104	CHH	Target=Gypsy-11_SL-I:1-3476;Class=LTR/Gypsy	repeat
SL2.50ch08	33368616	33368674	59	14	0.95556	0.788967	0.166593	73.4156	CG	Target=Gypsy-11_SL-LTR:1-1017;Class=LTR/Gypsy	repeat
SL2.50ch08	34120908	34121004	97	27	0.0599754	0.164419	-0.104444	-143.986	CHH	Target=Gypsy-11_SL-LTR:143-1017;Class=LTR/Gypsy	repeat
SL2.50ch08	34360426	34360500	75	23	0.0160754	0.170596	-0.154521	-117.144	CHH	Target=Gypsy-11_SL-I:5072-6167;Class=LTR/Gypsy	repeat
SL2.50ch08	36305340	36305424	85	12	0.827322	0.960275	-0.132953	-57.195	CG	Target=Gypsy-11_SL-I:1-6188;Class=LTR/Gypsy	repeat
SL2.50ch08	36835641	36835708	68	23	0.0319632	0.111349	-0.0793861	-111.194	CHH	Target=(TG)n:2-76;Class=Simple_repeat	repeat
SL2.50ch08	39139008	39139063	56	7	0.96338	0.854161	0.109219	28.1859	CG	Target=GYPSOL2_LTR:3-1580;Class=LTR/Gypsy	repeat
SL2.50ch08	39237818	39237895	78	14	0.760258	0.927225	-0.166966	-71.5381	CG	Target=GYLES1_I-int:3289-3924;Class=LTR/Gypsy	repeat
SL2.50ch08	39313913	39313996	84	11	0.497344	0.763997	-0.266653	-47.8869	CHG	Target=Gypsy-11_SL-I:5143-6175;Class=LTR/Gypsy	repeat
SL2.50ch08	39959302	39959359	58	17	0.965979	0.845541	0.120438	83.9931	CG	Target=Gypsy-11_SL-I:5104-6025;Class=LTR/Gypsy	repeat
SL2.50ch08	40023539	40023611	73	29	0.0499919	0.156555	-0.106563	-132.302	CHH	Target=CT-rich:1-259;Class=Low_complexity	repeat
SL2.50ch08	40728925	40729197	273	69	0.289848	0.0951691	0.194679	419.804	CHH	Target=Gypsy-11_SL-LTR:747-1017;Class=LTR/Gypsy	repeat
SL2.50ch08	40936278	40936331	54	9	0.903826	0.756853	0.146973	36.539	CG	Target=GYPSOL2_LTR:72-1578;Class=LTR/Gypsy	repeat
SL2.50ch08	44565966	44566027	62	14	0.827122	0.612858	0.214263	76.2112	CHG	Target=TORTL1:2-9695;Class=LTR/Copia	repeat
SL2.50ch08	44777774	44777838	65	12	0.708548	0.906882	-0.198334	-64.3711	CHG	Target=Gypsy-11_SL-I:1868-3522;Class=LTR/Gypsy	repeat
SL2.50ch08	45131488	45131539	52	13	0.958567	0.8214	0.137167	61.6629	CG	Target=GYPSOL2_LTR:1-757;Class=LTR/Gypsy	repeat
SL2.50ch08	45808983	45809054	72	18	0.773982	0.904541	-0.130559	-82.3219	CHG	Target=TORTL1:3-9690;Class=LTR/Copia	repeat
SL2.50ch08	46606959	46607024	66	19	0.131837	0.0343098	0.0975269	87.2157	CHH	Target=Gypsy-11_SL-I:70-6188;Class=LTR/Gypsy	repeat
SL2.50ch08	47034672	47034726	55	18	0.827425	0.957325	-0.1299	-86.4219	CG	Target=Gypsy-11_SL-I:5142-6187;Class=LTR/Gypsy	repeat
SL2.50ch08	48486031	48486244	214	50	0.203715	0.355524	-0.151808	-277.298	CHH	Target=LES0:1-612;Class=DNA/CMC-EnSpm	repeat
SL2.50ch08	49004834	49004944	111	41	0.036226	0.155951	-0.119725	-198.24	CHH	Target=Gypsy-11_SL-I:1465-3889;Class=LTR/Gypsy	repeat
SL2.50ch08	49604467	49604533	67	13	0.056691	0.268966	-0.212275	-90.9649	CHH	Target=(CATA)n:2-133;Class=Simple_repeat	repeat
SL2.50ch08	49664059	49664112	54	13	0.214916	0.0920591	0.122857	67.5883	CHH	Target=TORTL1:1-9691;Class=LTR/Copia	repeat
SL2.50ch08	50017517	50017578	62	17	0.158541	0.0517493	0.106791	76.7181	CHH	Target=Gypsy-11_SL-I:3447-5646;Class=LTR/Gypsy	repeat
SL2.50ch08	51374012	51374124	113	25	0.234423	0.0778359	0.156587	133.04	CHH	Target=(TTA)n:1-741;Class=Simple_repeat	repeat
SL2.50ch08	51655383	51655433	51	11	0.763168	0.912739	-0.149571	-52.9994	CHG	Target=TORTL1:1-6527;Class=LTR/Copia	repeat
SL2.50ch08	52238960	52239029	70	27	0.184957	0.305911	-0.120954	-137.075	CHH	Target=TONT1_LE_LTR:1-1004;Class=LTR/Copia	repeat
SL2.50ch08	52818766	52818850	85	28	0.115829	0.236781	-0.120952	-133.607	CHH	Target=Ogre-LE1_I-int:3034-3567;Class=LTR/Gypsy	repeat
SL2.50ch08	53624750	53624805	56	19	0.167079	0.0667662	0.100313	93.2472	CHH	Target=TORTL1:6205-9691;Class=LTR/Copia	repeat
SL2.50ch08	55216323	55216386	64	15	0.36953	0.199952	0.169577	72.5243	CHH	Target=SINE_SO:2-183;Class=SINE	repeat
SL2.50ch08	56024190	56024248	59	19	0.159197	0.290554	-0.131357	-92.3951	CHH	Target=Copia-4_SL-LTR:477-533;Class=LTR/Copia	repeat
SL2.50ch08	56690631	56690688	58	17	0.11663	0.251007	-0.134376	-70.9941	CHH	Target=Copia-2_SL-I:1-4071;Class=LTR/Copia	repeat
SL2.50ch08	56735316	56735373	58	7	0.822334	0.950741	-0.128407	-32.197	CHG	Target=Copia-2_SL-I:1-4071;Class=LTR/Copia	repeat
SL2.50ch08	57254350	57254407	58	20	0.414073	0.269553	0.14452	99.9176	CHH	Target=SONATA2:1-253;Class=DNA/TcMar-Stowaway	repeat
SL2.50ch08	57473602	57473665	64	18	0.0806919	0.233663	-0.152971	-110.302	CHH	Target=Gypsy-11_SL-LTR:1-1017;Class=LTR/Gypsy	repeat
SL2.50ch08	57746842	57747030	189	81	0.0810238	0.207555	-0.126531	-402.298	CHH	Target=Copia-5_SL-I:1-2901;Class=LTR/Copia	repeat
SL2.50ch08	57753135	57753202	68	24	0.113726	0.208278	-0.0945519	-109.69	CHH	Target=Copia-2_SL-I:1-4071;Class=LTR/Copia	repeat
SL2.50ch08	57791308	57791387	80	36	0.217162	0.0998761	0.117286	190.15	CHH	Target=Gypsy-11_SL-I:1601-5092;Class=LTR/Gypsy	repeat
SL2.50ch08	57959773	57959824	52	17	0.084656	0.171025	-0.0863688	-75.4944	CHH	Target=Gypsy-11_SL-I:5753-5880;Class=LTR/Gypsy	repeat
SL2.50ch08	58059826	58059896	71	26	0.08878	0.21292	-0.12414	-128.978	CHH	Target=Gypsy-11_SL-LTR:1-1017;Class=LTR/Gypsy	repeat
SL2.50ch08	59974553	59974605	53	13	0.193097	0.348791	-0.155694	-56.8607	CHH	Target=(TATATG)n:4-69;Class=Simple_repeat	repeat
SL2.50ch08	60957607	60957707	101	18	0.0355997	0.200959	-0.165359	-115.103	CHH	Target=(TATG)n:1-75;Class=Simple_repeat	repeat
SL2.50ch08	61009777	61009831	55	21	0.106135	0.222457	-0.116322	-109.765	CHH	Target=Gypsy-11_SL-I:5141-6025;Class=LTR/Gypsy	repeat
SL2.50ch08	62884636	62884687	52	23	0.258492	0.140227	0.118265	117.47	CHH	Target=TONT1_LE_LTR:1-1004;Class=LTR/Copia	repeat
SL2.50ch08	63017486	63017585	100	17	0.0819001	0.243109	-0.161209	-97.4433	CHH	Target=SONATA2:34-253;Class=DNA/TcMar-Stowaway	repeat
SL2.50ch08	63354445	63354512	68	20	0.0748573	0.21424	-0.139383	-105.526	CHH	Target=Copia-2_SL-LTR:1-398;Class=LTR/Copia	repeat
SL2.50ch08	64441022	64441099	78	28	0.391177	0.236557	0.15462	150.434	CHH	Target=Gypsy-11_SL-I:5137-6176;Class=LTR/Gypsy	repeat
SL2.50ch08	378768	378822	55	22	0.276756	0.161369	0.115387	105.875	CHH	Solyc08g005500.2	promoter	Solyc08g005500.2	Cc-nbs-lrr%2C resistance protein
SL2.50ch08	625568	625640	73	19	0.341081	0.505699	-0.164618	-90.3132	CHH	Solyc08g005800.2	promoter	Solyc08g005800.2	Pectinacetylesterase like protein (Fragment) (AHRD V1 **-- Q56WP8_ARATH)%3B contains Interpro domain(s) IPR004963 Pectinacetylesterase
SL2.50ch08	710075	710140	66	19	0.0193614	0.0873031	-0.0679417	-88.5229	CHH	Solyc08g005940.1	promoter	Solyc08g005940.1	Trypsin proteinase inhibitor (AHRD V1 ***- Q1WL38_NICAC)
SL2.50ch08	2038447	2038510	64	20	0.138677	0.264646	-0.125969	-108.033	CHH	Solyc08g007470.1	promoter	Solyc08g007470.1	HAT dimerisation domain-containing protein-like (AHRD V1 ***- Q5NB62_ORYSJ)%3B contains Interpro domain(s) IPR007021 Protein of unknown function DUF659
SL2.50ch08	2697045	2697109	65	31	0.0423142	0.156663	-0.114349	-155.134	CHH	Solyc08g008270.2	promoter	Solyc08g008270.2	Uncharacterized conserved membrane protein (AHRD V1 *--- Q46L34_PROMT)
SL2.50ch08	3979442	3979500	59	13	0.00797319	0.0861256	-0.0781524	-64.4878	CHH	Solyc08g014240.2	promoter	Solyc08g014240.2	2-isopropylmalate synthase 1 (AHRD V1 **** Q30DX9_9BRAS)%3B contains Interpro domain(s) IPR000891 Pyruvate carboxyltransferase
SL2.50ch08	4610792	4610843	52	12	0.151698	0.296174	-0.144476	-59.4789	CHH	Solyc08g014480.2	promoter	Solyc08g014480.2	Beta Galactosidase-like protein (AHRD V1 ***- Q9M1I3_ARATH)%3B contains Interpro domain(s) IPR006103 Glycoside hydrolase family 2%2C TIM barrel
SL2.50ch08	4626375	4626438	64	20	0.172332	0.075765	0.0965667	87.5534	CHH	Solyc08g014500.1	promoter	Solyc08g014500.1	-//-
SL2.50ch08	7510721	7510798	78	20	0.196037	0.102163	0.0938741	88.02	CHH	Solyc08g016400.1	promoter	Solyc08g016400.1	-//-
SL2.50ch08	7510721	7510798	78	20	0.196037	0.102163	0.0938741	88.02	CHH	Solyc08g016390.1	promoter	Solyc08g016390.1	Ulp1 protease family C-terminal catalytic domain containing protein (AHRD V1 ***- Q60D46_SOLDE)
SL2.50ch08	10644793	10644843	51	18	0.0383015	0.127759	-0.089458	-82.3749	CHH	Solyc08g036620.2	promoter	Solyc08g036620.2	Protein TIFY 5A (AHRD V1 ***- TIF5A_ARATH)%3B contains Interpro domain(s) IPR010399 Tify
SL2.50ch08	11142463	11142600	138	19	0.765016	0.927293	-0.162277	-90.6082	CG	Solyc08g036500.1	promoter	Solyc08g036500.1	Uncharacterized mitochondrial protein AtMg00660 (AHRD V1 **-- M660_ARATH)
SL2.50ch08	20772980	20773049	70	22	0.148368	0.275705	-0.127336	-105.1	CHH	Solyc08g044400.1	promoter	Solyc08g044400.1	Polyphosphoinositide phosphatase (AHRD V1 *--* B6K225_SCHJY)%3B contains Interpro domain(s) IPR001202 WW/Rsp5/WWP
SL2.50ch08	25597797	25597910	114	17	0.592639	0.935992	-0.343353	-120.794	CG	Solyc08g041830.1	promoter	Solyc08g041830.1	HAT family dimerisation domain containing protein expressed (AHRD V1 ***- Q8S6T7_ORYSJ)%3B contains Interpro domain(s) IPR008906 HAT dimerisation
SL2.50ch08	27546936	27547004	69	24	0.184905	0.0776871	0.107218	123.613	CHH	Solyc08g023500.2	promoter	Solyc08g023500.2	Metal-dependent hydrolase beta-lactamase family (AHRD V1 **-- Q26E97_FLABB)%3B contains Interpro domain(s) IPR001279 Beta-lactamase-like
SL2.50ch08	27896934	27897003	70	14	0.207341	0.395201	-0.18786	-63.9771	CHH	Solyc08g023440.2	promoter	Solyc08g023440.2	Early-responsive to dehydration 4 (AHRD V1 **-- D7KET4_ARALY)%3B contains Interpro domain(s) IPR003864 Protein of unknown function DUF221
SL2.50ch08	28028232	28028282	51	15	0.885125	0.980184	-0.0950587	-64.9427	CG	Solyc08g023400.1	promoter	Solyc08g023400.1	Retrotransposon gag protein (AHRD V1 *-*- Q0KIS1_SOLDE)%3B contains Interpro domain(s) IPR001878 Zinc finger%2C CCHC-type
SL2.50ch08	28546053	28546107	55	17	0.188339	0.0778889	0.11045	79.9979	CHH	Solyc08g023340.2	promoter	Solyc08g023340.2	-//-
SL2.50ch08	39519576	39519669	94	24	0.316954	0.493461	-0.176506	-126.396	CHH	Solyc08g028810.1	promoter	Solyc08g028810.1	Nucleic acid-binding OB-fold (AHRD V1 *-*- A2Q377_MEDTR)%3B contains Interpro domain(s) IPR012340 Nucleic acid-binding%2C OB-fold
SL2.50ch08	48486031	48486244	214	50	0.203715	0.355524	-0.151808	-277.298	CHH	Solyc08g061310.1	promoter	Solyc08g061310.1	-//-
SL2.50ch08	49622721	49622809	89	27	0.213179	0.33453	-0.121351	-116.885	CHH	Solyc08g061850.2	promoter	Solyc08g061850.2	Ribosomal protein (AHRD V1 ***- B3TLR8_ELAGV)%3B contains Interpro domain(s) IPR005703 Ribosomal protein S3%2C eukaryotic/archaeal
SL2.50ch08	49638514	49638655	142	44	0.204996	0.0974914	0.107504	208.572	CHH	Solyc08g061870.1	promoter	Solyc08g061870.1	Retrovirus-related Pol polyprotein from transposon TNT 1-94 (AHRD V1 ***- POLX_TOBAC)
SL2.50ch08	50127631	50127725	95	29	0.453112	0.642279	-0.189167	-175.556	CHH	Solyc08g061950.1	promoter	Solyc08g061950.1	-//-
SL2.50ch08	50127631	50127725	95	29	0.453112	0.642279	-0.189167	-175.556	CHH	Solyc08g061940.1	promoter	Solyc08g061940.1	-//-
SL2.50ch08	50349319	50349384	66	26	0.0434573	0.184837	-0.14138	-153.74	CHH	Solyc08g062040.1	promoter	Solyc08g062040.1	-//-
SL2.50ch08	50768047	50768128	82	19	0.00361382	0.0672186	-0.0636048	-98.5824	CHH	Solyc08g062230.1	promoter	Solyc08g062230.1	-//-
SL2.50ch08	50768047	50768128	82	19	0.00361382	0.0672186	-0.0636048	-98.5824	CHH	Solyc08g062220.2	promoter	Solyc08g062220.2	UDP-glucose glucosyltransferase (AHRD V1 **** B6EWX8_LYCBA)%3B contains Interpro domain(s) IPR002213 UDP-glucuronosyl/UDP-glucosyltransferase
SL2.50ch08	52621449	52621540	92	31	0.17781	0.328217	-0.150406	-166.323	CHH	Solyc08g063060.1	promoter	Solyc08g063060.1	Transposon Ty1-A Gag-Pol polyprotein (AHRD V1 ***- YA11B_YEAST)%3B contains Interpro domain(s) IPR001584 Integrase%2C catalytic core
SL2.50ch08	52972339	52972428	90	26	0.0391521	0.116514	-0.0773623	-122.789	CHH	Solyc08g065190.2	promoter	Solyc08g065190.2	Zinc transporter protein (AHRD V1 **** D5LMF9_9FABA)%3B contains Interpro domain(s) IPR004698 Zinc/iron permease%2C fungal and plant
SL2.50ch08	53236679	53236782	104	25	0.238044	0.424202	-0.186158	-138.174	CHH	Solyc08g065330.2	promoter	Solyc08g065330.2	Calcineurin B-like protein 06 (AHRD V1 ***- C4P7Z3_VITVI)%3B contains Interpro domain(s) IPR015757 Calcineurin B protein
SL2.50ch08	54236731	54236801	71	14	0.241522	0.409954	-0.168432	-63.338	CHH	Solyc08g065890.2	promoter	Solyc08g065890.2	Epsin (AHRD V1 *-*- D3BQV6_POLPA)%3B contains Interpro domain(s) IPR001026 Epsin%2C N-terminal
SL2.50ch08	54241022	54241095	74	14	0.0899371	0.223437	-0.1335	-73.9243	CHH	Solyc08g065900.2	promoter	Solyc08g065900.2	Charged multivesicular body protein 4b (AHRD V1 ***- B6UES0_MAIZE)%3B contains Interpro domain(s) IPR005024 Snf7
SL2.50ch08	54522706	54522770	65	24	0.0644568	0.177732	-0.113275	-122.788	CHH	Solyc08g066070.1	promoter	Solyc08g066070.1	Exocyst complex protein EXO70 (AHRD V1 *--- EXO70_KLULA)%3B contains Interpro domain(s) IPR004140 Exo70 exocyst complex subunit
SL2.50ch08	54760888	54760944	57	24	0.235941	0.117365	0.118576	128.254	CHH	Solyc08g066260.2	promoter	Solyc08g066260.2	Histidine decarboxylase (AHRD V1 ***- Q9MA74_ARATH)%3B contains Interpro domain(s) IPR002129 Pyridoxal phosphate-dependent decarboxylase
SL2.50ch08	55656026	55656100	75	21	0.267566	0.462257	-0.194691	-117.028	CHH	Solyc08g066800.2	promoter	Solyc08g066800.2	Phospholipase D (AHRD V1 **** Q9FR61_SOLLC)%3B contains Interpro domain(s) IPR011402 Phospholipase D%2C plant
SL2.50ch08	57267169	57267245	77	21	0.36309	0.201492	0.161598	108.403	CHH	Solyc08g068160.1	promoter	Solyc08g068160.1	Monooxygenase (AHRD V1 **** D5ZV09_9ACTO)%3B contains Interpro domain(s) IPR000103 Pyridine nucleotide-disulphide oxidoreductase%2C class-II
SL2.50ch08	58214058	58214154	97	24	0.0182597	0.106433	-0.0881736	-138.799	CHH	Solyc08g069160.2	promoter	Solyc08g069160.2	%3B contains Interpro domain(s) IPR017877 MYB-like
SL2.50ch08	58754890	58754959	70	21	0.140992	0.0313132	0.109679	97.2708	CHH	Solyc08g074630.1	promoter	Solyc08g074630.1	Polyphenol oxidase (AHRD V1 ***- Q41428_SOLTU)%3B contains Interpro domain(s) IPR016213 Polyphenol oxidase%2C plant
SL2.50ch08	58769630	58769711	82	32	0.0572562	0.156227	-0.0989705	-153.831	CHH	Solyc08g074640.1	promoter	Solyc08g074640.1	Polyphenol oxidase (AHRD V1 ***- Q41428_SOLTU)%3B contains Interpro domain(s) IPR002227 Tyrosinase
SL2.50ch08	58854392	58854507	116	37	0.0188058	0.0704865	-0.0516807	-165.202	CHH	Solyc08g074690.2	promoter	Solyc08g074690.2	Polyphenol oxidase (AHRD V1 ***- C0LU17_9ROSI)%3B contains Interpro domain(s) IPR016213 Polyphenol oxidase%2C plant
SL2.50ch08	58874133	58874226	94	19	0.536159	0.24041	0.295749	112.19	CHH	Solyc08g074730.1	promoter	Solyc08g074730.1	Novel protein similar to vertebrate ADP-ribosyltransferase (NAD+ poly (ADP-ribose) polymerase) (ADPRT) (AHRD V1 **** Q5RHR0_DANRE)%3B contains Interpro domain(s) IPR012317 Poly(ADP-ribose) polymerase%2C catalytic region
SL2.50ch08	59176130	59176202	73	14	0.22456	0.0242518	0.200308	75.8065	CHH	Solyc08g075020.2	promoter	Solyc08g075020.2	Pectinacetylesterase like protein (Fragment) (AHRD V1 *--- Q56WP8_ARATH)%3B contains Interpro domain(s) IPR004963 Pectinacetylesterase
SL2.50ch08	59349993	59350076	84	27	0.058452	0.0090369	0.0494151	135.447	CHH	Solyc08g075230.1	promoter	Solyc08g075230.1	Genomic DNA chromosome 5 P1 clone MDA7 (AHRD V1 ***- Q9FKU2_ARATH)%3B contains Interpro domain(s) IPR010847 Harpin-induced 1
SL2.50ch08	60685020	60685073	54	21	0.11945	0.281836	-0.162386	-129.995	CHH	Solyc08g076730.2	promoter	Solyc08g076730.2	TPR domain protein (AHRD V1 *-*- B6U810_MAIZE)%3B contains Interpro domain(s) IPR011990 Tetratricopeptide-like helical
SL2.50ch08	61681297	61681351	55	14	0.743112	0.574505	0.168607	66.1075	CHH	Solyc08g077770.2	promoter	Solyc08g077770.2	Calcineurin B-like calcium binding protein (AHRD V1 **-* B2ZYT8_VICFA)%3B contains Interpro domain(s) IPR015757 Calcineurin B protein
SL2.50ch08	61924409	61924468	60	14	0.399313	0.57957	-0.180257	-70.087	CHH	Solyc08g078080.2	promoter	Solyc08g078080.2	Pentatricopeptide repeat-containing protein (AHRD V1 ***- D7M3D7_ARALY)%3B contains Interpro domain(s) IPR002885 Pentatricopeptide repeat
SL2.50ch08	62072625	62072702	78	25	0.228904	0.382031	-0.153127	-123.248	CHH	Solyc08g078240.2	promoter	Solyc08g078240.2	gnl|BL_ORD_ID|233156 sp|Q84VW5|MED32_ARATH Mediator of RNA polymerase II transcription subunit 32 OS=Arabidopsis thaliana OX=3702 GN=MED32 PE=1 SV=1//5.21858e-60
SL2.50ch08	62072625	62072702	78	25	0.228904	0.382031	-0.153127	-123.248	CHH	Solyc08g078250.2	promoter	Solyc08g078250.2	Palmitoyl-protein thioesterase 1 (AHRD V1 **** B4FKB8_MAIZE)%3B contains Interpro domain(s) IPR002472 Palmitoyl protein thioesterase
SL2.50ch08	62529279	62529364	86	19	0.213727	0.348473	-0.134746	-84.0365	CHH	Solyc08g078820.2	promoter	Solyc08g078820.2	Autophagy-related protein 8 (AHRD V1 **-- C1EJ88_9CHLO)%3B contains Interpro domain(s) IPR004241 Light chain 3 (LC3)
SL2.50ch08	62784704	62784803	100	40	0.404076	0.254863	0.149213	182.946	CHH	Solyc08g079130.1	promoter	Solyc08g079130.1	Auxin-responsive family protein (AHRD V1 ***- D7ME23_ARALY)%3B contains Interpro domain(s) IPR003676 Auxin responsive SAUR protein
SL2.50ch08	63017486	63017585	100	17	0.0819001	0.243109	-0.161209	-97.4433	CHH	Solyc08g079510.2	promoter	Solyc08g079510.2	gnl|BL_ORD_ID|195358 sp|Q9LXU9|IRKI_ARATH IRK-interacting protein OS=Arabidopsis thaliana OX=3702 GN=IRKI PE=1 SV=1//6.57598e-68
SL2.50ch08	63062868	63062996	129	29	0.201105	0.367611	-0.166506	-152.119	CHH	Solyc08g079560.1	promoter	Solyc08g079560.1	-//-
SL2.50ch08	63613213	63613270	58	15	0.0716019	0.215655	-0.144053	-81.7545	CHH	Solyc08g080300.1	promoter	Solyc08g080300.1	Solute carrier family 2%2C facilitated glucose transporter member 3 (AHRD V1 ***- GTR3_CHICK)%3B contains Interpro domain(s) IPR003663 Sugar/inositol transporter
SL2.50ch08	63948906	63948956	51	17	0.101729	0.238249	-0.13652	-93.702	CHH	Solyc08g080740.2	promoter	Solyc08g080740.2	Cysteine and glycine-rich protein 3 (AHRD V1 **-- B5XFL5_SALSA)%3B contains Interpro domain(s) IPR001781 Zinc finger%2C LIM-type
SL2.50ch08	64056511	64056588	78	26	0.404173	0.557781	-0.153608	-126.061	CHH	Solyc08g080880.1	promoter	Solyc08g080880.1	-//-
SL2.50ch08	64945697	64945766	70	18	0.162455	0.369459	-0.207004	-104.868	CHH	Solyc08g082030.2	promoter	Solyc08g082030.2	-//-
SL2.50ch08	65073540	65073634	95	29	0.32445	0.160059	0.164391	155.892	CHH	Solyc08g082230.2	promoter	Solyc08g082230.2	-//-
SL2.50ch08	65791477	65791560	84	16	0.0521905	0.177002	-0.124812	-80.5045	CHH	Solyc08g083290.2	promoter	Solyc08g083290.2	Location of EST 206I21T7 gb|N37185 (AHRD V1 *-*- Q9MAQ7_ARATH)
SL2.50ch08	76302	76435	134	33	0.162929	0.318874	-0.155944	-174.92	CHH	Solyc08g005120.2	intron	Solyc08g005120.2	Cinnamoyl-CoA reductase-like protein (AHRD V1 *-*- Q9M0B3_ARATH)%3B contains Interpro domain(s) IPR016040 NAD(P)-binding domain
SL2.50ch08	1066445	1066506	62	15	0.0128681	0.0944724	-0.0816043	-81.5662	CHH	Solyc08g006470.2	intron	Solyc08g006470.2	Zinc finger family protein (AHRD V1 ***- D7MB67_ARALY)%3B contains Interpro domain(s) IPR007087 Zinc finger%2C C2H2-type
SL2.50ch08	1581398	1581486	89	38	0.0634297	0.0112483	0.0521813	191.79	CHH	Solyc08g007000.2	intron	Solyc08g007000.2	Protein phosphatase 2C containing protein (AHRD V1 *-** B6T998_MAIZE)%3B contains Interpro domain(s) IPR015655 Protein phosphatase 2C
SL2.50ch08	3402609	3402685	77	20	0.314388	0.175107	0.13928	97.225	CHH	Solyc08g013930.2	intron	Solyc08g013930.2	Peroxidase family protein (AHRD V1 **** D7M2G6_ARALY)%3B contains Interpro domain(s) IPR000823 Plant peroxidase
SL2.50ch08	4156602	4156688	87	26	0.485258	0.329758	0.1555	137.966	CHH	Solyc08g014330.2	intron	Solyc08g014330.2	Primary amine oxidase (AHRD V1 **** B4WL51_9SYNE)%3B contains Interpro domain(s) IPR000269 Copper amine oxidase
SL2.50ch08	13382451	13382540	90	29	0.0234955	0.0876708	-0.0641753	-143.463	CHH	Solyc08g048370.2	intron	Solyc08g048370.2	Transcription factor CYCLOIDEA (Fragment) (AHRD V1 *-*- CYCLD_ANTML)%3B contains Interpro domain(s) IPR005333 Transcription factor%2C TCP
SL2.50ch08	14321122	14321206	85	24	0.0348137	0.152835	-0.118021	-128.735	CHH	Solyc08g048290.2	intron	Solyc08g048290.2	Myo-inositol transporter 1 (AHRD V1 *-** C1GD33_PARBD)%3B contains Interpro domain(s) IPR003663 Sugar/inositol transporter
SL2.50ch08	26141366	26141478	113	42	0.0556945	0.0124932	0.0432013	178.768	CHH	Solyc08g041710.2	intron	Solyc08g041710.2	-//-
SL2.50ch08	40023539	40023611	73	29	0.0499919	0.156555	-0.106563	-132.302	CHH	Solyc08g028790.1	intron	Solyc08g028790.1	Ulp1 protease family C-terminal catalytic domain containing protein (AHRD V1 ***- Q60D46_SOLDE)%3B contains Interpro domain(s) IPR003653 Peptidase C48%2C SUMO/Sentrin/Ubl1
SL2.50ch08	53303569	53303651	83	26	0.204337	0.338918	-0.134581	-127.882	CHH	Solyc08g065380.2	intron	Solyc08g065380.2	Myb transcription factor (AHRD V1 **** B1Q4U5_9ROSI)%3B contains Interpro domain(s) IPR006447 Myb-like DNA-binding region%2C SHAQKYF class
SL2.50ch08	55883206	55883303	98	39	0.256333	0.430128	-0.173796	-237.556	CHH	Solyc08g066990.2	intron	Solyc08g066990.2	Potassium channel (AHRD V1 **** O24382_SOLTU)%3B contains Interpro domain(s) IPR002110 Ankyrin
SL2.50ch08	58214058	58214154	97	24	0.0182597	0.106433	-0.0881736	-138.799	CHH	Solyc08g069150.1	intron	Solyc08g069150.1	-//-
SL2.50ch08	58594904	58594967	64	19	0.353779	0.21011	0.143669	96.5089	CHH	Solyc08g074490.2	intron	Solyc08g074490.2	Regulatory protein (AHRD V1 **-- Q8LFS2_ARATH)
SL2.50ch08	61813849	61813931	83	24	0.361532	0.574153	-0.212621	-135.87	CHH	Solyc08g077910.2	intron	Solyc08g077910.2	Expansin-like protein (AHRD V1 ***- Q0WRS3_ARATH)%3B contains Interpro domain(s) IPR007112 Expansin 45%2C endoglucanase-like
SL2.50ch08	62815982	62816065	84	42	0.0351053	0.00258535	0.03252	207.892	CHH	Solyc08g079180.2	intron	Solyc08g079180.2	Elongation factor G (AHRD V1 ***- Q9SI75_ARATH)%3B contains Interpro domain(s) IPR004540 Translation elongation factor EFG/EF2
SL2.50ch08	62861841	62861989	149	42	0.477062	0.655096	-0.178034	-217.114	CHH	Solyc08g079250.2	intron	Solyc08g079250.2	Lipid transfer protein (AHRD V1 *-** O22110_PICAB)%3B contains Interpro domain(s) IPR003612 Plant lipid transfer protein/seed storage/trypsin-alpha amylase inhibitor
SL2.50ch08	63354445	63354512	68	20	0.0748573	0.21424	-0.139383	-105.526	CHH	Solyc08g079970.1	intron	Solyc08g079970.1	Subtilisin-like protease (AHRD V1 *--- Q9LWA3_SOLLC)%3B contains Interpro domain(s) IPR015500 Peptidase S8%2C subtilisin-related
SL2.50ch08	63769849	63769910	62	11	0.0960692	0.236085	-0.140016	-54.2087	CHH	Solyc08g080480.2	intron	Solyc08g080480.2	%3B contains Interpro domain(s) IPR003612 Plant lipid transfer protein/seed storage/trypsin-alpha amylase inhibitor
SL2.50ch08	65144200	65144287	88	22	0.413659	0.606148	-0.192489	-118.882	CHH	Solyc08g082310.2	intron	Solyc08g082310.2	RING finger protein (AHRD V1 *-*- C6EUD3_SOYBN)%3B contains Interpro domain(s) IPR018957 Zinc finger%2C C3HC4 RING-type
SL2.50ch08	65161340	65161408	69	12	0.295643	0.151186	0.144458	55.5737	CHG	Solyc08g082340.2	intron	Solyc08g082340.2	Glycerol-3-phosphate acyltransferase 3 (AHRD V1 **** GPAT3_HUMAN)%3B contains Interpro domain(s) IPR002123 Phospholipid/glycerol acyltransferase
SL2.50ch08	2680327	2680420	94	32	0.00954445	0.0673839	-0.0578395	-167.398	CHH	Solyc08g008240.2	exon	Solyc08g008240.2	Kinase family protein (AHRD V1 ***- D7KSS6_ARALY)%3B contains Interpro domain(s) IPR010632 Protein of unknown function DUF1221
SL2.50ch08	4626375	4626438	64	20	0.172332	0.075765	0.0965667	87.5534	CHH	Solyc08g014500.1	exon	Solyc08g014500.1	-//-
SL2.50ch08	14364070	14364124	55	15	0.317574	0.45695	-0.139375	-56.2676	CG	Solyc08g048260.1	exon	Solyc08g048260.1	-//-
SL2.50ch08	14364112	14364178	67	15	0.26455	0.0491028	0.215448	85.5691	CHH	Solyc08g048260.1	exon	Solyc08g048260.1	-//-
SL2.50ch08	40023539	40023611	73	29	0.0499919	0.156555	-0.106563	-132.302	CHH	Solyc08g028790.1	exon	Solyc08g028790.1	Ulp1 protease family C-terminal catalytic domain containing protein (AHRD V1 ***- Q60D46_SOLDE)%3B contains Interpro domain(s) IPR003653 Peptidase C48%2C SUMO/Sentrin/Ubl1
SL2.50ch08	44784715	44784802	88	27	0.123864	0.0450791	0.0787849	129.603	CHH	Solyc08g059710.2	exon	Solyc08g059710.2	Genomic DNA chromosome 5 P1 clone MUK11 (AHRD V1 *-*- Q9FMC4_ARATH)
SL2.50ch08	54522706	54522770	65	24	0.0644568	0.177732	-0.113275	-122.788	CHH	Solyc08g066080.1	exon	Solyc08g066080.1	Ulp1 protease family C-terminal catalytic domain containing protein (AHRD V1 ***- Q60D46_SOLDE)
SL2.50ch08	57286978	57287040	63	20	0.0229494	0.0933105	-0.0703611	-95.9121	CHH	Solyc08g068170.1	exon	Solyc08g068170.1	Plant-specific domain TIGR01568 family protein (AHRD V1 *--- B6SHS0_MAIZE)%3B contains Interpro domain(s) IPR006458 Protein of unknown function DUF623%2C plant
SL2.50ch08	58854392	58854507	116	37	0.0188058	0.0704865	-0.0516807	-165.202	CHH	Solyc08g074700.1	exon	Solyc08g074700.1	50S ribosomal protein L16 (AHRD V1 ***- C6XLG0_HIRBI)%3B contains Interpro domain(s) IPR000114 Ribosomal protein L16
SL2.50ch09	64070778	64070854	77	17	0.194189	0.341429	-0.147239	-79.9493	CHH	Solyc09g065800.2	utr3	Solyc09g065800.2	Fatty acid elongase 3-ketoacyl-CoA synthase (AHRD V1 **** Q6DUV5_BRANA)%3B contains Interpro domain(s) IPR012392 Very-long-chain 3-ketoacyl-CoA synthase
SL2.50ch09	41413490	41413570	81	18	0.562432	0.75262	-0.190187	-80.999	CHG	Solyc09g055520.1	TSS	Solyc09g055520.1	-//-
SL2.50ch09	1239104	1239158	55	17	0.264805	0.0742537	0.190551	77.6542	CHH	Target=Copia-2_SL-I:1-4071;Class=LTR/Copia	repeat
SL2.50ch09	1239223	1239349	127	39	0.209137	0.0619511	0.147186	172.635	CHH	Target=Copia-2_SL-I:1-4071;Class=LTR/Copia	repeat
SL2.50ch09	2291372	2291463	92	18	0.21988	0.422339	-0.202458	-84.5177	CHH	Target=LES0:1-448;Class=DNA/CMC-EnSpm	repeat
SL2.50ch09	3434778	3434845	68	26	0.119755	0.226654	-0.106899	-121.209	CHH	Target=Gypsy-11_SL-LTR:1-1017;Class=LTR/Gypsy	repeat
SL2.50ch09	4557883	4557934	52	11	0.294908	0.151535	0.143374	49.3203	CHH	Target=LES0:1-612;Class=DNA/CMC-EnSpm	repeat
SL2.50ch09	5143523	5143632	110	54	0.273444	0.103865	0.169579	364.481	CHH	Target=Copia-5_SL-I:1-4382;Class=LTR/Copia	repeat
SL2.50ch09	5176732	5176797	66	26	0.19594	0.327992	-0.132052	-130.402	CHH	Target=TONT1_LE_LTR:1-294;Class=LTR/Copia	repeat
SL2.50ch09	5855153	5855220	68	17	0.930704	0.615383	0.315321	76.8336	CG	Target=Gypsy-11_SL-LTR:1-1017;Class=LTR/Gypsy	repeat
SL2.50ch09	5956198	5956279	82	17	0.755688	0.930273	-0.174586	-94.7511	CG	Target=Gypsy-11_SL-I:5142-6188;Class=LTR/Gypsy	repeat
SL2.50ch09	5956211	5956283	73	5	0.47625	0.767092	-0.290842	-24.5695	CHG	Target=Gypsy-11_SL-I:5142-6188;Class=LTR/Gypsy	repeat
SL2.50ch09	6169101	6169169	69	21	0.0600556	0.15835	-0.0982942	-99.6999	CHH	Target=GYPSOL2_LTR:4-1580;Class=LTR/Gypsy	repeat
SL2.50ch09	7069478	7069528	51	16	0.0944481	0.209205	-0.114757	-78.0213	CHH	Target=Copia-2_SL-I:1-4071;Class=LTR/Copia	repeat
SL2.50ch09	7264374	7264462	89	25	0.306439	0.472872	-0.166433	-119.417	CHH	Target=SONATA2:2-251;Class=DNA/TcMar-Stowaway	repeat
SL2.50ch09	8453530	8453580	51	14	0.868206	0.976477	-0.108271	-67.6397	CG	Target=Gypsy-11_SL-LTR:217-614;Class=LTR/Gypsy	repeat
SL2.50ch09	9435982	9436048	67	27	0.03799	0.119116	-0.0811257	-135.972	CHH	Target=TONT1_LE_I-int:605-4633;Class=LTR/Copia	repeat
SL2.50ch09	9751217	9751314	98	16	0.957335	0.803677	0.153658	80.7219	CG	Target=Gypsy-11_SL-I:4657-6158;Class=LTR/Gypsy	repeat
SL2.50ch09	10494346	10494416	71	11	0.834191	0.961278	-0.127088	-48.4594	CG	Target=Copia-5_SL-I:1-4360;Class=LTR/Copia	repeat
SL2.50ch09	10969439	10969512	74	11	0.948183	0.790712	0.157472	57.4152	CG	Target=Gypsy-11_SL-I:1-6188;Class=LTR/Gypsy	repeat
SL2.50ch09	11163798	11163854	57	15	0.137425	0.254433	-0.117008	-64.4859	CHH	Target=SINE_SO:3-179;Class=SINE	repeat
SL2.50ch09	11211325	11211401	77	10	0.724141	0.830635	-0.106494	-43.2524	CHG	Target=Gypsy-11_SL-I:2644-3522;Class=LTR/Gypsy	repeat
SL2.50ch09	11216034	11216094	61	23	0.81169	0.943055	-0.131364	-116.28	CG	Target=Copia-5_SL-I:1-1719;Class=LTR/Copia	repeat
SL2.50ch09	11219703	11219759	57	18	0.523807	0.351509	0.172298	93.4475	CHH	Target=Copia-5_SL-LTR:1-144;Class=LTR/Copia	repeat
SL2.50ch09	12097797	12097851	55	18	0.959103	0.831408	0.127694	89.4568	CG	Target=Gypsy-11_SL-LTR:1-1017;Class=LTR/Gypsy	repeat
SL2.50ch09	12402694	12402744	51	13	0.94617	0.833764	0.112406	58.1774	CG	Target=Gypsy-11_SL-LTR:32-844;Class=LTR/Gypsy	repeat
SL2.50ch09	12419197	12419251	55	6	0.474514	0.775522	-0.301007	-26.467	CHG	Target=Ogre-LE1_LTR:1-804;Class=LTR/Gypsy	repeat
SL2.50ch09	12419345	12419401	57	25	0.689402	0.829883	-0.140481	-103.164	CHG	Target=Ogre-LE1_LTR:1-804;Class=LTR/Gypsy	repeat
SL2.50ch09	12490506	12490576	71	15	0.11716	0.247393	-0.130233	-72.3444	CHH	Target=SONATA2:1-253;Class=DNA/TcMar-Stowaway	repeat
SL2.50ch09	12940388	12940438	51	22	0.025101	0.0875698	-0.0624688	-96.2213	CHH	Target=Gypsy-11_SL-I:69-6187;Class=LTR/Gypsy	repeat
SL2.50ch09	13069014	13069098	85	12	0.0169615	0.231197	-0.214235	-79.6741	CHH	Target=(TATG)n:2-92;Class=Simple_repeat	repeat
SL2.50ch09	14101721	14103773	2053	4	0.0364139	0.0892965	-0.0528826	-11.9218	CHH	Target=Gypsy-11_SL-I:5135-6188;Class=LTR/Gypsy	repeat
SL2.50ch09	14101721	14103773	2053	4	0.0364139	0.0892965	-0.0528826	-11.9218	CHH	Target=Gypsy-11_SL-I:1809-5689;Class=LTR/Gypsy	repeat
SL2.50ch09	15602445	15602518	74	21	0.0528281	0.173185	-0.120357	-116.585	CHH	Target=Gypsy-11_SL-LTR:469-1017;Class=LTR/Gypsy	repeat
SL2.50ch09	17651359	17651433	75	13	0.433802	0.0156076	0.418194	77.2295	CHH	Target=(TAA)n:1-364;Class=Simple_repeat	repeat
SL2.50ch09	17651359	17651433	75	13	0.433802	0.0156076	0.418194	77.2295	CHH	Target=(ATG)n:2-180;Class=Simple_repeat	repeat
SL2.50ch09	20834615	20834699	85	17	0.754374	0.92561	-0.171236	-81.047	CG	Target=Gypsy-11_SL-I:5358-6188;Class=LTR/Gypsy	repeat
SL2.50ch09	21195393	21195443	51	20	0.0211125	0.0858523	-0.0647398	-97.5296	CHH	Target=(TG)n:2-69;Class=Simple_repeat	repeat
SL2.50ch09	21293371	21293421	51	13	0.928305	0.81333	0.114975	59.841	CG	Target=Gypsy-11_SL-I:5140-6188;Class=LTR/Gypsy	repeat
SL2.50ch09	22539358	22539410	53	19	0.799401	0.930593	-0.131192	-94.6516	CG	Target=Gypsy-11_SL-I:2963-5889;Class=LTR/Gypsy	repeat
SL2.50ch09	23443145	23443214	70	26	0.0179443	0.0749719	-0.0570276	-113.027	CHH	Target=Ogre-LE1_LTR:1-1184;Class=LTR/Gypsy	repeat
SL2.50ch09	24104752	24104817	66	11	0.964958	0.833908	0.13105	51.5545	CG	Target=Gypsy-11_SL-I:4515-6187;Class=LTR/Gypsy	repeat
SL2.50ch09	24987312	24987388	77	31	0.105152	0.0406901	0.0644623	136.507	CHH	Target=TORTL1:6216-9691;Class=LTR/Copia	repeat
SL2.50ch09	25153660	25153722	63	10	0.752822	0.918537	-0.165715	-43.8048	CHG	Target=TORTL1:2810-3014;Class=LTR/Copia	repeat
SL2.50ch09	25878688	25878775	88	17	0.869051	0.965273	-0.096222	-73.7364	CG	Target=GYPSOL2_LTR:1-1580;Class=LTR/Gypsy	repeat
SL2.50ch09	28132363	28132426	64	29	0.0683171	0.161941	-0.0936241	-138.325	CHH	Target=Gypsy-11_SL-I:1-6188;Class=LTR/Gypsy	repeat
SL2.50ch09	28297956	28298039	84	28	0.0932561	0.307143	-0.213887	-132.162	CHH	Target=GA-rich:424-625;Class=Low_complexity	repeat
SL2.50ch09	28966465	28966529	65	26	0.184948	0.0426317	0.142317	132.582	CHH	Target=(TG)n:1-113;Class=Simple_repeat	repeat
SL2.50ch09	29161460	29161531	72	21	0.0372819	0.106777	-0.0694949	-92.5711	CHH	Target=Gypsy-11_SL-LTR:217-991;Class=LTR/Gypsy	repeat
SL2.50ch09	31620637	31620688	52	14	0.792333	0.951344	-0.159011	-75.1397	CG	Target=Gypsy-11_SL-I:5217-5446;Class=LTR/Gypsy	repeat
SL2.50ch09	31915128	31915215	88	33	0.131926	0.251294	-0.119368	-162.889	CHH	Target=Copia-3_SL-LTR:1-254;Class=LTR/Copia	repeat
SL2.50ch09	31915128	31915215	88	33	0.131926	0.251294	-0.119368	-162.889	CHH	Target=Copia-3_SL-I:3489-3741;Class=LTR/Copia	repeat
SL2.50ch09	34963520	34963570	51	11	0.829877	0.968782	-0.138906	-56.2246	CG	Target=Gypsy-11_SL-I:5217-5446;Class=LTR/Gypsy	repeat
SL2.50ch09	40691069	40691143	75	25	0.0821049	0.0310942	0.0510107	111.128	CHH	Target=Gypsy-11_SL-I:1-5360;Class=LTR/Gypsy	repeat
SL2.50ch09	40778992	40779054	63	9	0.906535	0.704933	0.201603	44.2831	CHG	Target=Gypsy-11_SL-I:1-1527;Class=LTR/Gypsy	repeat
SL2.50ch09	41146611	41146696	86	15	0.825478	0.942013	-0.116536	-65.0474	CG	Target=Gypsy-11_SL-LTR:71-1017;Class=LTR/Gypsy	repeat
SL2.50ch09	42640318	42640371	54	7	0.898659	0.408426	0.490233	48.8887	CHG	Target=Gypsy-11_SL-I:1-583;Class=LTR/Gypsy	repeat
SL2.50ch09	42640318	42640371	54	7	0.898659	0.408426	0.490233	48.8887	CHG	Target=Gypsy-11_SL-I:884-6025;Class=LTR/Gypsy	repeat
SL2.50ch09	46366420	46366472	53	22	0.953685	0.868633	0.085052	100.141	CG	Target=GYPSOL2_LTR:4-1580;Class=LTR/Gypsy	repeat
SL2.50ch09	47273404	47273500	97	17	0.0410227	0.181103	-0.14008	-85.5875	CHH	Target=(TAGA)n:1-315;Class=Simple_repeat	repeat
SL2.50ch09	47457441	47457491	51	17	0.047942	0.121865	-0.0739229	-75.3244	CHH	Target=Gypsy-11_SL-I:1585-5092;Class=LTR/Gypsy	repeat
SL2.50ch09	47588269	47588320	52	7	0.642349	0.850805	-0.208456	-36.2684	CHG	Target=TORTL1:1-9693;Class=LTR/Copia	repeat
SL2.50ch09	49036343	49036422	80	28	0.0939655	0.203367	-0.109401	-131.252	CHH	Target=Copia-2_SL-LTR:155-398;Class=LTR/Copia	repeat
SL2.50ch09	49966317	49966374	58	21	0.127163	0.250192	-0.123029	-103.79	CHH	Target=TONT1_LE_LTR:1-244;Class=LTR/Copia	repeat
SL2.50ch09	50359336	50359393	58	11	0.952003	0.777405	0.174598	58.6297	CHG	Target=Copia-2_SL-I:2477-3915;Class=LTR/Copia	repeat
SL2.50ch09	50381330	50381381	52	19	0.1138	0.0376592	0.0761413	90.4938	CHH	Target=Copia-4_SL-LTR:475-541;Class=LTR/Copia	repeat
SL2.50ch09	50459857	50459920	64	18	0.0613747	0.149327	-0.0879526	-86.1253	CHH	Target=Ogre-LE1_LTR:3112-4003;Class=LTR/Gypsy	repeat
SL2.50ch09	53027237	53027320	84	24	0.162406	0.377555	-0.215149	-127.757	CHH	Target=(TA)n:1-75;Class=Simple_repeat	repeat
SL2.50ch09	54045902	54045991	90	26	0.0855842	0.186372	-0.100787	-121.08	CHH	Target=Copia-3_SL-LTR:1-274;Class=LTR/Copia	repeat
SL2.50ch09	54360797	54360858	62	24	0.0561714	0.141413	-0.0852413	-112.366	CHH	Target=Copia-2_SL-I:2474-3634;Class=LTR/Copia	repeat
SL2.50ch09	54401788	54401852	65	23	0.0570589	0.204465	-0.147406	-102.612	CHH	Target=(TG)n:2-125;Class=Simple_repeat	repeat
SL2.50ch09	55546836	55546893	58	15	0.697684	0.907312	-0.209628	-78.1522	CG	Target=Gypsy-11_SL-I:5137-5564;Class=LTR/Gypsy	repeat
SL2.50ch09	55659226	55659276	51	5	0.777658	0.952127	-0.174469	-21.782	CG	Target=Copia-5_SL-I:1152-4337;Class=LTR/Copia	repeat
SL2.50ch09	56068722	56068806	85	21	0.957046	0.808791	0.148255	102.713	CG	Target=Gypsy-11_SL-LTR:30-1017;Class=LTR/Gypsy	repeat
SL2.50ch09	56113246	56113328	83	25	0.0884982	0.20975	-0.121252	-132.398	CHH	Target=TORTL1:3576-9691;Class=LTR/Copia	repeat
SL2.50ch09	58355884	58355934	51	11	0.817567	0.955015	-0.137448	-58.5977	CG	Target=Gypsy-11_SL-I:1-6167;Class=LTR/Gypsy	repeat
SL2.50ch09	60516677	60516778	102	40	0.0742543	0.233362	-0.159107	-213.746	CHH	Target=Gypsy-11_SL-I:4530-5791;Class=LTR/Gypsy	repeat
SL2.50ch09	62017454	62017507	54	18	0.206871	0.355755	-0.148884	-89.6059	CHH	Target=SINE_SO:5-183;Class=SINE	repeat
SL2.50ch09	62381724	62381800	77	21	0.927931	0.777663	0.150268	102.187	CG	Target=Copia-5_SL-I:1-1060;Class=LTR/Copia	repeat
SL2.50ch09	63257427	63257516	90	19	0.780848	0.921809	-0.140961	-94.0086	CG	Target=Gypsy-11_SL-I:5976-6188;Class=LTR/Gypsy	repeat
SL2.50ch09	63473455	63473527	73	27	0.201411	0.330138	-0.128727	-124.766	CHH	Target=Copia-5_SL-LTR:1-144;Class=LTR/Copia	repeat
SL2.50ch09	63561577	63561640	64	26	0.169922	0.0729336	0.0969884	126.219	CHH	Target=Gypsy-11_SL-I:1140-2261;Class=LTR/Gypsy	repeat
SL2.50ch09	63702532	63702618	87	29	0.214411	0.389906	-0.175495	-160.321	CHH	Target=Copia-5_SL-LTR:1-144;Class=LTR/Copia	repeat
SL2.50ch09	65349552	65349610	59	10	0.537176	0.757184	-0.220009	-42.2687	CHG	Target=Copia-5_SL-I:1958-4382;Class=LTR/Copia	repeat
SL2.50ch09	65743682	65744612	931	21	0.145026	0.29427	-0.149244	-55.3673	CHH	Target=(TA)n:1-63;Class=Simple_repeat	repeat
SL2.50ch09	65826116	65826174	59	9	0.0441115	0.696507	-0.652395	-63.7349	CHH	Target=(CATA)n:1-249;Class=Simple_repeat	repeat
SL2.50ch09	65949137	65949213	77	24	0.180225	0.0398562	0.140369	104.565	CHH	Target=(TAGA)n:1-242;Class=Simple_repeat	repeat
SL2.50ch09	65962573	65962623	51	16	0.132232	0.249322	-0.11709	-73.6819	CHH	Target=SONATA2:36-253;Class=DNA/TcMar-Stowaway	repeat
SL2.50ch09	66022094	66022169	76	28	0.071	0.160614	-0.0896144	-122.034	CHH	Target=Copia-4_SL-I:1046-1142;Class=LTR/Copia	repeat
SL2.50ch09	66688766	66688842	77	12	0.0289732	0.195601	-0.166628	-81.5581	CHH	Target=(TATG)n:1-134;Class=Simple_repeat	repeat
SL2.50ch09	67260420	67260480	61	20	0.206831	0.334665	-0.127834	-87.7701	CHH	Target=TONT1_LE_LTR:647-1004;Class=LTR/Copia	repeat
SL2.50ch09	67260542	67260600	59	15	0.161983	0.324046	-0.162063	-68.6197	CHH	Target=TONT1_LE_LTR:647-1004;Class=LTR/Copia	repeat
SL2.50ch09	67592416	67592518	103	22	0.290319	0.480101	-0.189783	-110.643	CHH	Target=SONATA2:3-253;Class=DNA/TcMar-Stowaway	repeat
SL2.50ch09	68390265	68390315	51	15	0.06623	0.169953	-0.103723	-69.9011	CHH	Target=LES0:1-164;Class=DNA/CMC-EnSpm	repeat
SL2.50ch09	68412453	68412509	57	23	0.109806	0.225609	-0.115804	-120.542	CHH	Target=TORTL1:1-811;Class=LTR/Copia	repeat
SL2.50ch09	68523049	68523144	96	34	0.0712903	0.225803	-0.154512	-239.993	CHH	Target=Gypsy-11_SL-LTR:699-1017;Class=LTR/Gypsy	repeat
SL2.50ch09	69108983	69109034	52	9	0.870317	0.98512	-0.114803	-41.5562	CG	Target=Gypsy-11_SL-LTR:734-1017;Class=LTR/Gypsy	repeat
SL2.50ch09	69732232	69732336	105	34	0.107229	0.223898	-0.11667	-166.628	CHH	Target=Gypsy-11_SL-I:1-6188;Class=LTR/Gypsy	repeat
SL2.50ch09	71930181	71930271	91	25	0.262009	0.399865	-0.137856	-116.152	CHH	Target=SONATA1:103-230;Class=DNA/TcMar-Stowaway	repeat
SL2.50ch09	72002315	72002389	75	29	0.00419231	0.0635713	-0.059379	-167.867	CHH	Target=(CAT)n:2-97;Class=Simple_repeat	repeat
SL2.50ch09	4319	4392	74	26	0.418796	0.257703	0.161093	138.692	CHH	Solyc09g005000.1	promoter	Solyc09g005000.1	Receptor like protein kinase (AHRD V1 **** Q39139_ARATH)%3B contains Interpro domain(s) IPR001220 Legume lectin%2C beta chain
SL2.50ch09	161828	161891	64	10	0.286163	0.0192714	0.266892	56.3825	CHH	Solyc09g005180.2	promoter	Solyc09g005180.2	FAD-binding domain-containing protein (AHRD V1 **-- D7LF85_ARALY)%3B contains Interpro domain(s) IPR010030 Plant-specific FAD-dependent oxidoreductase
SL2.50ch09	398573	398625	53	24	0.0713367	0.153414	-0.0820775	-106.138	CHH	Solyc09g005570.2	promoter	Solyc09g005570.2	-//-
SL2.50ch09	682909	683000	92	19	0.091974	0.22218	-0.130206	-93.3029	CHH	Solyc09g006000.2	promoter	Solyc09g006000.2	Fe-S-cluster oxidoreductase-like (AHRD V1 ***- D8LKL6_ECTSI)%3B contains Interpro domain(s) IPR005358 Uncharacterised protein family UPF0153
SL2.50ch09	1212019	1212099	81	26	0.051908	0.148231	-0.096323	-135.451	CHH	Solyc09g007650.1	promoter	Solyc09g007650.1	Fasciclin-like arabinogalactan protein 7 (AHRD V1 ***- A9XTL2_GOSHI)%3B contains Interpro domain(s) IPR000782 FAS1 domain
SL2.50ch09	1212176	1212274	99	23	0.170887	0.340151	-0.169263	-131.362	CHH	Solyc09g007650.1	promoter	Solyc09g007650.1	Fasciclin-like arabinogalactan protein 7 (AHRD V1 ***- A9XTL2_GOSHI)%3B contains Interpro domain(s) IPR000782 FAS1 domain
SL2.50ch09	1212346	1212420	75	26	0.0545855	0.140622	-0.0860362	-129.523	CHH	Solyc09g007650.1	promoter	Solyc09g007650.1	Fasciclin-like arabinogalactan protein 7 (AHRD V1 ***- A9XTL2_GOSHI)%3B contains Interpro domain(s) IPR000782 FAS1 domain
SL2.50ch09	1239104	1239158	55	17	0.264805	0.0742537	0.190551	77.6542	CHH	Solyc09g007690.1	promoter	Solyc09g007690.1	Pol polyprotein (AHRD V1 ***- Q94FM1_CITPA)
SL2.50ch09	1239223	1239349	127	39	0.209137	0.0619511	0.147186	172.635	CHH	Solyc09g007690.1	promoter	Solyc09g007690.1	Pol polyprotein (AHRD V1 ***- Q94FM1_CITPA)
SL2.50ch09	1319065	1319134	70	22	0.0470925	0.236332	-0.189239	-133.622	CHH	Solyc09g007800.2	promoter	Solyc09g007800.2	-//-
SL2.50ch09	1834170	1834236	67	14	0.241333	0.105807	0.135527	65.1588	CHH	Solyc09g008370.1	promoter	Solyc09g008370.1	Nodulin-like protein (Fragment) (AHRD V1 ***- O81121_ARATH)%3B contains Interpro domain(s) IPR010658 Nodulin-like
SL2.50ch09	3452908	3452985	78	14	0.0791374	0.226583	-0.147445	-67.9324	CHH	Solyc09g010040.1	promoter	Solyc09g010040.1	1-aminocyclopropane-1-carboxylate oxidase-like protein (AHRD V1 **-- Q9LTH7_ARATH)%3B contains Interpro domain(s) IPR005123 Oxoglutarate and iron-dependent oxygenase
SL2.50ch09	3453236	3453402	167	33	0.167046	0.359561	-0.192515	-187.63	CHH	Solyc09g010040.1	promoter	Solyc09g010040.1	1-aminocyclopropane-1-carboxylate oxidase-like protein (AHRD V1 **-- Q9LTH7_ARATH)%3B contains Interpro domain(s) IPR005123 Oxoglutarate and iron-dependent oxygenase
SL2.50ch09	3796353	3796403	51	12	0.0320697	0.118977	-0.0869076	-62.3207	CHH	Solyc09g010420.2	promoter	Solyc09g010420.2	Arginine biosynthesis bifunctional protein ArgJ (AHRD V1 ***- B4VHU0_9CYAN)%3B contains Interpro domain(s) IPR002813 Arginine biosynthesis protein ArgJ
SL2.50ch09	4075053	4075110	58	13	0.14024	0.300818	-0.160578	-64.724	CHH	Solyc09g010780.2	promoter	Solyc09g010780.2	Protein phosphatase 2C containing protein (AHRD V1 *-*- B6T998_MAIZE)%3B contains Interpro domain(s) IPR015655 Protein phosphatase 2C
SL2.50ch09	4502866	4502931	66	13	0.204472	0.361129	-0.156657	-61.7195	CHH	Solyc09g011150.1	promoter	Solyc09g011150.1	ORF42f (AHRD V1 *-*- Q32989_PINTH)
SL2.50ch09	4572468	4572615	148	40	0.11669	0.250272	-0.133582	-219.577	CHH	Solyc09g011240.2	promoter	Solyc09g011240.2	Reductase 2 (AHRD V1 **** Q6TY50_HYDMC)%3B contains Interpro domain(s) IPR020471 Aldo/keto reductase subgroup
SL2.50ch09	4580749	4580876	128	35	0.281083	0.488343	-0.20726	-225.238	CHH	Solyc09g011250.2	promoter	Solyc09g011250.2	Mitochondrial glycoprotein (AHRD V1 ***- B6UFZ9_MAIZE)%3B contains Interpro domain(s) IPR003428 Mitochondrial glycoprotein
SL2.50ch09	4830650	4830710	61	18	0.165888	0.32181	-0.155921	-92.3794	CHH	Solyc09g011530.1	promoter	Solyc09g011530.1	Glutathione S-transferase-like protein (AHRD V1 ***- A8DUB0_SOLLC)%3B contains Interpro domain(s) IPR004046 Glutathione S-transferase%2C C-terminal
SL2.50ch09	4902978	4903036	59	17	0.676865	0.489836	0.187029	80.5672	CHH	Solyc09g011650.2	promoter	Solyc09g011650.2	Glutathione S-transferase (AHRD V1 **** D8UY87_GLYSO)%3B contains Interpro domain(s) IPR017933 Glutathione S-transferase/chloride channel%2C C-terminal
SL2.50ch09	5176732	5176797	66	26	0.19594	0.327992	-0.132052	-130.402	CHH	Solyc09g011910.2	promoter	Solyc09g011910.2	%3B contains Interpro domain(s) IPR007750 Protein of unknown function DUF674
SL2.50ch09	5176732	5176797	66	26	0.19594	0.327992	-0.132052	-130.402	CHH	Solyc09g011920.2	promoter	Solyc09g011920.2	Mitochondrial uncoupling protein (AHRD V1 ***- O24391_SOLTU)%3B contains Interpro domain(s) IPR018108 Mitochondrial substrate/solute carrier IPR001993 Mitochondrial substrate carrier
SL2.50ch09	5234389	5234457	69	34	0.0420814	0.143784	-0.101702	-184.673	CHH	Solyc09g011950.1	promoter	Solyc09g011950.1	Ulp1 protease family C-terminal catalytic domain containing protein (AHRD V1 *-*- Q60D46_SOLDE)%3B contains Interpro domain(s) IPR003653 Peptidase C48%2C SUMO/Sentrin/Ubl1
SL2.50ch09	5234547	5234622	76	36	0.018941	0.0872423	-0.0683014	-186.41	CHH	Solyc09g011950.1	promoter	Solyc09g011950.1	Ulp1 protease family C-terminal catalytic domain containing protein (AHRD V1 *-*- Q60D46_SOLDE)%3B contains Interpro domain(s) IPR003653 Peptidase C48%2C SUMO/Sentrin/Ubl1
SL2.50ch09	6199125	6199188	64	18	0.00669729	0.181483	-0.174786	-117.881	CHH	Solyc09g014560.1	promoter	Solyc09g014560.1	Major latex-like protein (AHRD V1 **-- B5THI3_PANGI)%3B contains Interpro domain(s) IPR000916 Bet v I allergen
SL2.50ch09	13539370	13539454	85	29	0.303892	0.141863	0.162029	162.351	CHH	Solyc09g018200.1	promoter	Solyc09g018200.1	Plant-specific domain TIGR01568 family protein (AHRD V1 *--- B6U561_MAIZE)%3B contains Interpro domain(s) IPR006458 Protein of unknown function DUF623%2C plant
SL2.50ch09	14455500	14455611	112	58	0.184135	0.074096	0.110039	309.09	CHH	Solyc09g018330.1	promoter	Solyc09g018330.1	-//-
SL2.50ch09	15487604	15487657	54	14	0.305096	0.149664	0.155432	74.9997	CHH	Solyc09g018600.1	promoter	Solyc09g018600.1	Peroxidase (AHRD V1 **** Q4W2V4_PICAB)%3B contains Interpro domain(s) IPR010255 Haem peroxidase
SL2.50ch09	20773861	20773915	55	11	0.95507	0.822077	0.132993	49.4497	CG	Solyc09g037070.1	promoter	Solyc09g037070.1	-//-
SL2.50ch09	25842901	25842983	83	27	0.0398097	0.123448	-0.0836381	-127.323	CHH	Solyc09g042800.1	promoter	Solyc09g042800.1	-//-
SL2.50ch09	41413490	41413570	81	18	0.562432	0.75262	-0.190187	-80.999	CHG	Solyc09g055520.1	promoter	Solyc09g055520.1	-//-
SL2.50ch09	47431219	47431283	65	23	0.0910719	0.215953	-0.124881	-105.237	CHH	Solyc09g056200.2	promoter	Solyc09g056200.2	-//-
SL2.50ch09	48806991	48807077	87	30	0.254238	0.410024	-0.155786	-149.868	CHH	Solyc09g056350.2	promoter	Solyc09g056350.2	Lipase class 3 family protein (AHRD V1 ***- D7L6K1_ARALY)%3B contains Interpro domain(s) IPR002921 Lipase%2C class 3
SL2.50ch09	49850837	49850895	59	21	0.04948	0.132473	-0.082993	-95.6239	CHH	Solyc09g057600.1	promoter	Solyc09g057600.1	cDNA clone J075118M20 full insert sequence (AHRD V1 ***- B7F980_ORYSJ)%3B contains Interpro domain(s) IPR006852 Protein of unknown function DUF616
SL2.50ch09	50459857	50459920	64	18	0.0613747	0.149327	-0.0879526	-86.1253	CHH	Solyc09g057750.1	promoter	Solyc09g057750.1	-//-
SL2.50ch09	52552281	52552361	81	21	0.337007	0.171989	0.165017	114.597	CHH	Solyc09g057950.2	promoter	Solyc09g057950.2	Asparaginyl-tRNA synthetase 2 (AHRD V1 **** D7L6K3_ARALY)%3B contains Interpro domain(s) IPR018150 Aminoacyl-tRNA synthetase%2C class II (D%2C K and N)-like
SL2.50ch09	53576498	53576562	65	14	0.56269	0.347749	0.214941	65.2219	CHH	Solyc09g059180.1	promoter	Solyc09g059180.1	-//-
SL2.50ch09	53576498	53576562	65	14	0.56269	0.347749	0.214941	65.2219	CHH	Solyc09g059170.1	promoter	Solyc09g059170.1	Anthocyanidin 3-O-glucosyltransferase (AHRD V1 **** B6SU01_MAIZE)%3B contains Interpro domain(s) IPR002213 UDP-glucuronosyl/UDP-glucosyltransferase
SL2.50ch09	56948262	56948346	85	29	0.109063	0.0304714	0.0785916	151.321	CHH	Solyc09g059960.2	promoter	Solyc09g059960.2	GPI transamidase component GPI16 (AHRD V1 **** C0SJI2_PARBP)%3B contains Interpro domain(s) IPR007245 Gpi16 subunit%2C GPI transamidase component
SL2.50ch09	60994984	60995060	77	21	0.05638	0.151128	-0.0947476	-104.496	CHH	Solyc09g063030.2	promoter	Solyc09g063030.2	CLIP-associating protein 1-like (AHRD V1 *--- Q6KAI5_ORYSJ)%3B contains Interpro domain(s) IPR011989 Armadillo-like helical
SL2.50ch09	61196144	61196250	107	23	0.316735	0.56283	-0.246095	-150.577	CHH	Solyc09g063150.2	promoter	Solyc09g063150.2	Glutathione S-transferase (AHRD V1 **** Q8H9E5_CUCMA)%3B contains Interpro domain(s) IPR017933 Glutathione S-transferase/chloride channel%2C C-terminal
SL2.50ch09	61196144	61196250	107	23	0.316735	0.56283	-0.246095	-150.577	CHH	Solyc09g063140.2	promoter	Solyc09g063140.2	Os06g0235500 protein (Fragment) (AHRD V1 *-*- Q0DDB7_ORYSJ)
SL2.50ch09	62017454	62017507	54	18	0.206871	0.355755	-0.148884	-89.6059	CHH	Solyc09g064670.1	promoter	Solyc09g064670.1	LRR receptor-like serine/threonine-protein kinase%2C RLP
SL2.50ch09	62084745	62084796	52	20	0.125815	0.0484327	0.0773825	96.6597	CHH	Solyc09g064740.2	promoter	Solyc09g064740.2	RNA exonuclease 4 (AHRD V1 ***- B6T4V3_MAIZE)%3B contains Interpro domain(s) IPR006055 Exonuclease
SL2.50ch09	63702532	63702618	87	29	0.214411	0.389906	-0.175495	-160.321	CHH	Solyc09g065560.2	promoter	Solyc09g065560.2	Sulfate transporter (AHRD V1 **** D7LTZ8_ARALY)%3B contains Interpro domain(s) IPR001902 Sulphate anion transporter
SL2.50ch09	64055160	64055254	95	23	0.102983	0.243239	-0.140255	-120.727	CHH	Solyc09g065770.1	promoter	Solyc09g065770.1	Tumor susceptibility protein 101 (Fragment) (AHRD V1 ***- Q09HB7_MACMU)%3B contains Interpro domain(s) IPR008883 Tumour susceptibility gene 101
SL2.50ch09	64625483	64625548	66	9	0.125852	0.00840861	0.117443	37.5756	CHH	Solyc09g066190.1	promoter	Solyc09g066190.1	-//-
SL2.50ch09	64735808	64735887	80	23	0.332595	0.1836	0.148995	123.034	CHH	Solyc09g066290.2	promoter	Solyc09g066290.2	Kinesin light chain-like (AHRD V1 **-- Q6K715_ORYSJ)%3B contains Interpro domain(s) IPR011990 Tetratricopeptide-like helical
SL2.50ch09	65276077	65276206	130	42	0.283681	0.474291	-0.19061	-242.381	CHH	Solyc09g072660.2	promoter	Solyc09g072660.2	FAD-binding domain-containing protein (AHRD V1 **-- D7KFP2_ARALY)%3B contains Interpro domain(s) IPR006094 FAD linked oxidase%2C N-terminal
SL2.50ch09	65609868	65609939	72	18	0.0579063	0.17279	-0.114884	-89.5725	CHH	Solyc09g072930.1	promoter	Solyc09g072930.1	F-box family protein (AHRD V1 ***- B9HCS6_POPTR)%3B contains Interpro domain(s) IPR017451 F-box associated type 1
SL2.50ch09	66370524	66370580	57	11	0.139532	0.0336628	0.10587	45.3878	CHH	Solyc09g074550.2	promoter	Solyc09g074550.2	UPF0497 membrane protein 6 (AHRD V1 ***- U4976_VITVI)%3B contains Interpro domain(s) IPR006459 Uncharacterised protein family UPF0497%2C trans-membrane plant subgroup
SL2.50ch09	66688766	66688842	77	12	0.0289732	0.195601	-0.166628	-81.5581	CHH	Solyc09g074870.2	promoter	Solyc09g074870.2	Aldose-1-epimerase-like protein (AHRD V1 *-*- O48971_TOBAC)%3B contains Interpro domain(s) IPR003422 Ubiquinol-cytochrome C reductase hinge
SL2.50ch09	66688766	66688842	77	12	0.0289732	0.195601	-0.166628	-81.5581	CHH	Solyc09g074880.2	promoter	Solyc09g074880.2	Homology to unknown gene (AHRD V1 ***- Q00YR0_OSTTA)%3B contains Interpro domain(s) IPR013105 Tetratricopeptide TPR2
SL2.50ch09	68045000	68045081	82	28	0.203622	0.0571851	0.146437	193.843	CHH	Solyc09g082220.1	promoter	Solyc09g082220.1	Acetyltransferase GNAT family protein expressed (AHRD V1 ***- Q75GC2_ORYSJ)%3B contains Interpro domain(s) IPR016181 Acyl-CoA N-acyltransferase
SL2.50ch09	68045000	68045081	82	28	0.203622	0.0571851	0.146437	193.843	CHH	Solyc09g082230.1	promoter	Solyc09g082230.1	Ribosomal-protein-alanine N-acetyltransferase (AHRD V1 **** A6CNK1_9BACI)%3B contains Interpro domain(s) IPR000182 GCN5-related N-acetyltransferase
SL2.50ch09	68257763	68257860	98	26	0.611417	0.448257	0.163159	128.614	CHH	Solyc09g082540.2	promoter	Solyc09g082540.2	Tetratricopeptide repeat protein 28 (AHRD V1 *--- TTC28_HUMAN)%3B contains Interpro domain(s) IPR011990 Tetratricopeptide-like helical
SL2.50ch09	68412453	68412509	57	23	0.109806	0.225609	-0.115804	-120.542	CHH	Solyc09g082690.2	promoter	Solyc09g082690.2	Early light-induced protein 7 (AHRD V1 ***- B2BJD6_RHOCT)
SL2.50ch09	70588994	70589087	94	33	0.0435046	0.135253	-0.0917486	-180.862	CHH	Solyc09g091300.1	promoter	Solyc09g091300.1	Self-incompatibility protein (Fragment) (AHRD V1 -**- C8C1B5_9MAGN)%3B contains Interpro domain(s) IPR010264 Plant self-incompatibility S1
SL2.50ch09	70588994	70589087	94	33	0.0435046	0.135253	-0.0917486	-180.862	CHH	Solyc09g091310.1	promoter	Solyc09g091310.1	Self-incompatibility protein (Fragment) (AHRD V1 **-- C7FE92_9MAGN)%3B contains Interpro domain(s) IPR010264 Plant self-incompatibility S1
SL2.50ch09	71644950	71645025	76	29	0.128307	0.236011	-0.107704	-133.262	CHH	Solyc09g092670.2	promoter	Solyc09g092670.2	Cytochrome P450
SL2.50ch09	71930181	71930271	91	25	0.262009	0.399865	-0.137856	-116.152	CHH	Solyc09g098000.2	promoter	Solyc09g098000.2	Aldo/keto reductase family protein (AHRD V1 ***- D7KWQ9_ARALY)%3B contains Interpro domain(s) IPR001395 Aldo/keto reductase
SL2.50ch09	94624	94683	60	9	0.149783	0.418042	-0.268258	-54.9283	CHG	Solyc09g005130.2	intron	Solyc09g005130.2	Importin-11 (AHRD V1 ***- B0WJI0_CULQU)%3B contains Interpro domain(s) IPR011989 Armadillo-like helical
SL2.50ch09	1631880	1631991	112	46	0.0133766	0.0914932	-0.0781166	-305.433	CHH	Solyc09g008190.2	intron	Solyc09g008190.2	gnl|BL_ORD_ID|9659 sp|A5VFP2|ACYP_SPHWW Acylphosphatase OS=Sphingomonas wittichii (strain RW1 / DSM 6014 / JCM 10273) OX=392499 GN=acyP PE=3 SV=1//2.06866e-22
SL2.50ch09	1741739	1741794	56	15	0.1265	0.0285714	0.0979284	74.2111	CHH	Solyc09g008270.2	intron	Solyc09g008270.2	-//-
SL2.50ch09	2050205	2050260	56	21	0.190546	0.320681	-0.130135	-103.2	CHH	Solyc09g008560.2	intron	Solyc09g008560.2	1-aminocyclopropane-1-carboxylate oxidase (AHRD V1 **-- ACCO_MUSAC)%3B contains Interpro domain(s) IPR005123 Oxoglutarate and iron-dependent oxygenase
SL2.50ch09	3589069	3589125	57	16	0.305739	0.456557	-0.150818	-74.2652	CHH	Solyc09g010200.2	intron	Solyc09g010200.2	UPF0497 membrane protein 7 (AHRD V1 ***- U4977_RICCO)%3B contains Interpro domain(s) IPR006459 Uncharacterised protein family UPF0497%2C trans-membrane plant subgroup
SL2.50ch09	7021938	7022035	98	28	0.23829	0.115517	0.122773	141.45	CHH	Solyc09g014820.2	intron	Solyc09g014820.2	Os03g0816700 protein (Fragment) (AHRD V1 ***- Q0DMC9_ORYSJ)%3B contains Interpro domain(s) IPR007612 Protein of unknown function DUF567
SL2.50ch09	14454290	14454344	55	22	0.167779	0.0731105	0.0946683	107.208	CHH	Solyc09g018320.1	intron	Solyc09g018320.1	-//-
SL2.50ch09	14873771	14873826	56	16	0.372284	0.534272	-0.161987	-75.544	CHH	Solyc09g018430.2	intron	Solyc09g018430.2	Gamma-interferon-inducible lysosomal thiol reductase (AHRD V1 ***- B6U3P7_MAIZE)%3B contains Interpro domain(s) IPR004911 Gamma interferon inducible lysosomal thiol reductase GILT
SL2.50ch09	49850837	49850895	59	21	0.04948	0.132473	-0.082993	-95.6239	CHH	Solyc09g057590.2	intron	Solyc09g057590.2	cDNA clone J075118M20 full insert sequence (AHRD V1 *-*- B7F980_ORYSJ)
SL2.50ch09	53005902	53005955	54	8	0.164022	0.459715	-0.295694	-49.0247	CHG	Solyc09g059020.2	intron	Solyc09g059020.2	Alcohol dehydrogenase zinc-containing (AHRD V1 **** Q6HFT1_BACHK)%3B contains Interpro domain(s) IPR002085 Alcohol dehydrogenase superfamily%2C zinc-containing
SL2.50ch09	56979999	56980141	143	44	0.400777	0.258134	0.142643	207.19	CHH	Solyc09g059980.1	intron	Solyc09g059980.1	Pectinesterase (AHRD V1 ***- D7L3W7_ARALY)%3B contains Interpro domain(s) IPR000070 Pectinesterase%2C catalytic
SL2.50ch09	68087979	68088035	57	13	0.260865	0.472645	-0.21178	-60.5946	CHG	Solyc09g082330.1	intron	Solyc09g082330.1	7S vicilin (Fragment) (AHRD V1 **-- B3STU7_CARIL)%3B contains Interpro domain(s) IPR014710 RmlC-like jelly roll fold
SL2.50ch09	68100521	68100595	75	20	0.057973	0.163166	-0.105193	-107.943	CHH	Solyc09g082350.1	intron	Solyc09g082350.1	Vicilin-like protein (Fragment) (AHRD V1 **-- Q9SEW4_9ROSI)%3B contains Interpro domain(s) IPR011051 Cupin%2C RmlC-type
SL2.50ch09	68976185	68976308	124	29	0.0414811	0.156806	-0.115325	-187.861	CHH	Solyc09g083300.1	intron	Solyc09g083300.1	Zinc finger family protein (AHRD V1 *-*- D7LC67_ARALY)
[truncated: 512 more rows]

## Sheet: Table S4
Table S4 The differentially methylated regions (DMRs) in response to long-term Fe deficiency in tomato roots
#chr	start	end	length	C_number	AC-Fe 72h_meanMethy	AC+Fe 72h_meanMethy	diff.Methy (AC-Fe 72h/AC+Fe 72h)	areaStat	C_context	regionID	region	gene_id	gene_description
SL2.50ch00	17589	17667	79	12	0.0276257	0.286102	-0.258477	-95.6196	CG	Solyc00g005000.2	exon	Solyc00g005000.2	Aspartic proteinase nepenthesin I (AHRD V1 **-- A9ZMF9_NEPAL)%3B contains Interpro domain(s) IPR001461 Peptidase A1
SL2.50ch00	550513	550682	170	52	0.218798	0.361127	-0.142328	-272.94	CHH	Solyc00g005040.2	promoter	Solyc00g005040.2	Potassium channel (AHRD V1 ***- D0EM91_9ROSI)%3B contains Interpro domain(s) IPR000595 Cyclic nucleotide-binding
SL2.50ch00	1850838	1850889	52	21	0.889368	0.956805	-0.0674362	-93.2648	CG	Target=GYPSOL2_LTR:1-1580;Class=LTR/Gypsy	repeat
SL2.50ch00	2360188	2360273	86	11	0.627223	0.389364	0.237859	55.686	CHG	Solyc00g005430.1	promoter	Solyc00g005430.1	-//-
SL2.50ch00	3105791	3106185	395	10	0.108602	0.437642	-0.32904	-60.3674	CHG	Target=TORTL1:9413-9600;Class=LTR/Copia	repeat
SL2.50ch00	3328508	3328585	78	19	0.955092	0.868094	0.0869972	96.9941	CG	Target=GYPSOL2_LTR:170-546;Class=LTR/Gypsy	repeat
SL2.50ch00	3328508	3328585	78	19	0.955092	0.868094	0.0869972	96.9941	CG	Target=Gypsy-11_SL-I:1363-5233;Class=LTR/Gypsy	repeat
SL2.50ch00	3333656	3333711	56	17	0.178948	0.0736634	0.105284	63.7453	CHH	Target=(CAA)n:2-179;Class=Simple_repeat	repeat
SL2.50ch00	3430285	3430338	54	6	0.0250703	0.237437	-0.212367	-28.5365	CG	Solyc00g005840.2	intron	Solyc00g005840.2	Thioredoxin family protein (AHRD V1 ***- D7MCJ1_ARALY)%3B contains Interpro domain(s) IPR015467 Thioredoxin%2C core
SL2.50ch00	3437560	3437617	58	25	0.0477247	0.148068	-0.100343	-125.071	CHH	Solyc00g005870.1	promoter	Solyc00g005870.1	Mutator-like transposase (AHRD V1 *-*- Q94HK4_ORYSA)%3B contains Interpro domain(s) IPR006564 Zinc finger%2C PMZ-type
SL2.50ch00	3974204	3974299	96	31	0.488148	0.319594	0.168555	153.165	CHH	Target=(CGA)n:1-462;Class=Simple_repeat	repeat
SL2.50ch00	3974204	3974299	96	31	0.488148	0.319594	0.168555	153.165	CHH	Solyc00g006050.1	exon	Solyc00g006050.1	%3B contains Interpro domain(s) IPR001457 NADH:ubiquinone/plastoquinone oxidoreductase%2C chain 6
SL2.50ch00	3974204	3974299	96	31	0.488148	0.319594	0.168555	153.165	CHH	Solyc00g006050.1	TES	Solyc00g006050.1	%3B contains Interpro domain(s) IPR001457 NADH:ubiquinone/plastoquinone oxidoreductase%2C chain 6
SL2.50ch00	3974204	3974299	96	31	0.488148	0.319594	0.168555	153.165	CHH	Target=(ATG)n:579-1357;Class=Simple_repeat	repeat
SL2.50ch00	4296389	4296455	67	36	0.19791	0.0786773	0.119233	204.383	CHH	Solyc00g006490.2	promoter	Solyc00g006490.2	Serine/threonine-protein phosphatase 6 regulatory subunit 3 (AHRD V1 **-- SAPS3_HUMAN)%3B contains Interpro domain(s) IPR007587 SIT4 phosphatase-associated protein
SL2.50ch00	4380300	4380357	58	25	0.0500026	0.134641	-0.0846386	-117.685	CHH	Solyc00g006530.1	promoter	Solyc00g006530.1	-//-
SL2.50ch00	4380300	4380357	58	25	0.0500026	0.134641	-0.0846386	-117.685	CHH	Solyc00g006540.1	intron	Solyc00g006540.1	-//-
SL2.50ch00	4399320	4399397	78	19	0.784801	0.910474	-0.125672	-95.8224	CHG	Target=TORTL1:1-9692;Class=LTR/Copia	repeat
SL2.50ch00	4678275	4678352	78	6	0.901552	0.580342	0.32121	31.5572	CG	Target=Gypsy-11_SL-I:3814-5037;Class=LTR/Gypsy	repeat
SL2.50ch00	5737105	5737168	64	16	0.858767	0.975392	-0.116625	-71.9345	CG	Solyc00g006700.1	exon	Solyc00g006700.1	-//-
SL2.50ch00	5790759	5790888	130	4	0.0348546	0.465233	-0.430378	-31.6109	CG	Solyc00g006810.2	intron	Solyc00g006810.2	Peptidyl-prolyl cis-trans isomerase (AHRD V1 *-*- Q8DJW8_THEEB)%3B contains Interpro domain(s) IPR001179 Peptidyl-prolyl cis-trans isomerase%2C FKBP-type
SL2.50ch00	5790759	5790888	130	4	0.0348546	0.465233	-0.430378	-31.6109	CG	Solyc00g006810.2	exon	Solyc00g006810.2	Peptidyl-prolyl cis-trans isomerase (AHRD V1 *-*- Q8DJW8_THEEB)%3B contains Interpro domain(s) IPR001179 Peptidyl-prolyl cis-trans isomerase%2C FKBP-type
SL2.50ch00	5822476	5822557	82	10	0.950014	0.768565	0.181449	49.9692	CG	Solyc00g006820.2	promoter	Solyc00g006820.2	Peptide transporter-like protein (AHRD V1 **-* Q9LYR6_ARATH)%3B contains Interpro domain(s) IPR000109 TGF-beta receptor%2C type I/II extracellular region
SL2.50ch00	6280060	6280435	376	22	0.778215	0.43677	0.341445	154.503	CHG	Solyc00g006860.1	exon	Solyc00g006860.1	-//-
SL2.50ch00	6280060	6280435	376	22	0.778215	0.43677	0.341445	154.503	CHG	Solyc00g006860.1	intron	Solyc00g006860.1	-//-
SL2.50ch00	6280060	6280435	376	22	0.778215	0.43677	0.341445	154.503	CHG	Solyc00g006860.1	TSS	Solyc00g006860.1	-//-
SL2.50ch00	6280060	6280435	376	22	0.778215	0.43677	0.341445	154.503	CHG	Solyc00g006860.1	promoter	Solyc00g006860.1	-//-
SL2.50ch00	6280857	6280931	75	10	0.755954	0.455186	0.300768	61.2718	CHG	Solyc00g006860.1	promoter	Solyc00g006860.1	-//-
SL2.50ch00	6549971	6550064	94	15	0.845663	0.624133	0.22153	76.1477	CHG	Solyc00g007000.1	promoter	Solyc00g007000.1	-//-
SL2.50ch00	6701641	6701759	119	36	0.0348084	0.104189	-0.0693811	-179.316	CHH	Solyc00g007090.2	promoter	Solyc00g007090.2	Multi-pass transmembrane protein (AHRD V1 *--- Q5CMR0_CRYHO)%3B contains Interpro domain(s) IPR019328 GPI-GlcNAc transferase complex%2C PIG-H component
SL2.50ch00	6701817	6701868	52	6	0.90669	0.70662	0.20007	30.539	CG	Solyc00g007090.2	promoter	Solyc00g007090.2	Multi-pass transmembrane protein (AHRD V1 *--- Q5CMR0_CRYHO)%3B contains Interpro domain(s) IPR019328 GPI-GlcNAc transferase complex%2C PIG-H component
SL2.50ch00	6754714	6754802	89	30	0.094222	0.166421	-0.0721987	-140.789	CHH	Target=Copia-4_SL-I:2535-4046;Class=LTR/Copia	repeat
SL2.50ch00	6793317	6793390	74	31	0.353643	0.240023	0.11362	141.354	CHH	Solyc00g007190.2	promoter	Solyc00g007190.2	Serine/threonine phosphatase family protein (AHRD V1 **** C1E0J1_9CHLO)%3B contains Interpro domain(s) IPR015655 Protein phosphatase 2C
SL2.50ch00	6823064	6823205	142	14	0.175324	0.470423	-0.295099	-76.0295	CG	Solyc00g007200.2	exon	Solyc00g007200.2	MLO-like protein 3 (AHRD V1 ***- C6EWE6_VITVI)%3B contains Interpro domain(s) IPR004326 Mlo-related protein
SL2.50ch00	7684563	7684643	81	15	0.605849	0.88207	-0.276222	-103.094	CHG	Solyc00g008140.1	promoter	Solyc00g008140.1	-//-
SL2.50ch00	8084743	8084835	93	6	0.26826	0.542078	-0.273818	-34.6328	CHG	Target=(CCCTAA)n:1-104;Class=Simple_repeat	repeat
SL2.50ch00	8149593	8149671	79	23	0.136489	0.0568936	0.0795955	103.7	CHH	Target=Gypsy-11_SL-I:1-1201;Class=LTR/Gypsy	repeat
SL2.50ch00	8783998	8784054	57	4	0.222659	0.583411	-0.360752	-29.9203	CG	Solyc00g009090.2	exon	Solyc00g009090.2	Receptor like kinase%2C RLK
SL2.50ch00	8783998	8784054	57	4	0.222659	0.583411	-0.360752	-29.9203	CG	Solyc00g009090.2	intron	Solyc00g009090.2	Receptor like kinase%2C RLK
SL2.50ch00	8835976	8836046	71	6	0.410283	0.680982	-0.270699	-32.8521	CG	Solyc00g009140.2	exon	Solyc00g009140.2	Short-chain dehydrogenase/reductase SDR (AHRD V1 ***- A4A816_9GAMM)%3B contains Interpro domain(s) IPR002198 Short-chain dehydrogenase/reductase SDR
SL2.50ch00	8835976	8836046	71	6	0.410283	0.680982	-0.270699	-32.8521	CG	Solyc00g009140.2	intron	Solyc00g009140.2	Short-chain dehydrogenase/reductase SDR (AHRD V1 ***- A4A816_9GAMM)%3B contains Interpro domain(s) IPR002198 Short-chain dehydrogenase/reductase SDR
SL2.50ch00	9334696	9334775	80	30	0.0438371	0.118679	-0.0748415	-141.637	CHH	Target=Ogre-LE1_LTR:1-714;Class=LTR/Gypsy	repeat
SL2.50ch00	9666376	9666426	51	12	0.782804	0.572343	0.21046	60.2892	CHG	Solyc00g010210.1	exon	Solyc00g010210.1	Polyprotein (AHRD V1 ***- Q94HW2_ARATH)
SL2.50ch00	10077024	10077309	286	49	0.78049	0.873848	-0.0933575	-255.633	CG	Solyc00g011140.1	promoter	Solyc00g011140.1	-//-
SL2.50ch00	10077024	10077309	286	49	0.78049	0.873848	-0.0933575	-255.633	CG	Solyc00g011150.1	TES	Solyc00g011150.1	-//-
SL2.50ch00	10077024	10077309	286	49	0.78049	0.873848	-0.0933575	-255.633	CG	Solyc00g011150.1	exon	Solyc00g011150.1	-//-
SL2.50ch00	10077024	10077309	286	49	0.78049	0.873848	-0.0933575	-255.633	CG	Solyc00g011150.1	TSS	Solyc00g011150.1	-//-
SL2.50ch00	10077024	10077309	286	49	0.78049	0.873848	-0.0933575	-255.633	CG	Solyc00g011150.1	promoter	Solyc00g011150.1	-//-
SL2.50ch00	10077024	10077309	286	49	0.78049	0.873848	-0.0933575	-255.633	CG	Solyc00g011160.1	promoter	Solyc00g011160.1	-//-
SL2.50ch00	10809017	10809071	55	15	0.0116343	0.222476	-0.210841	-90.6603	CHH	Target=(TTG)n:1-235;Class=Simple_repeat	repeat
SL2.50ch00	11212193	11212321	129	15	0.416625	0.734814	-0.318189	-105.54	CG	Solyc00g015610.1	promoter	Solyc00g015610.1	-//-
SL2.50ch00	11212193	11212321	129	15	0.416625	0.734814	-0.318189	-105.54	CG	Solyc00g015600.1	exon	Solyc00g015600.1	-//-
SL2.50ch00	11212193	11212321	129	15	0.416625	0.734814	-0.318189	-105.54	CG	Solyc00g015600.1	TSS	Solyc00g015600.1	-//-
SL2.50ch00	11212193	11212321	129	15	0.416625	0.734814	-0.318189	-105.54	CG	Solyc00g015600.1	promoter	Solyc00g015600.1	-//-
SL2.50ch00	11810427	11810497	71	11	0.345352	0.595248	-0.249895	-64.7013	CHG	Solyc00g020030.1	promoter	Solyc00g020030.1	-//-
SL2.50ch00	11899762	11899917	156	8	0.825663	0.494516	0.331147	64.8632	CHG	Solyc00g020840.2	promoter	Solyc00g020840.2	Ferric reductase (AHRD V1 ***- B5KGU9_MALXI)%3B contains Interpro domain(s) IPR013130 Ferric reductase-like transmembrane component%2C N-terminal
SL2.50ch00	11901672	11901744	73	14	0.396313	0.248203	0.148109	68.1729	CG	Solyc00g020940.1	promoter	Solyc00g020940.1	Cyclin-L1 (AHRD V1 *-*- D6RKQ3_COPC7)%3B contains Interpro domain(s) IPR015429 Transcription regulator cyclin
SL2.50ch00	11901672	11901744	73	14	0.396313	0.248203	0.148109	68.1729	CG	Solyc00g020840.2	exon	Solyc00g020840.2	Ferric reductase (AHRD V1 ***- B5KGU9_MALXI)%3B contains Interpro domain(s) IPR013130 Ferric reductase-like transmembrane component%2C N-terminal
SL2.50ch00	12034806	12034871	66	19	0.844499	0.945596	-0.101098	-88.9677	CG	Target=Gypsy-11_SL-I:5142-5876;Class=LTR/Gypsy	repeat
SL2.50ch00	12091681	12091734	54	15	0.791718	0.917653	-0.125934	-62.02	CG	Solyc00g022920.1	intron	Solyc00g022920.1	Phosphoribosylaminoimidazole carboxylase like protein (AHRD V1 ***- Q84TI2_ARATH)%3B contains Interpro domain(s) IPR013817 Pre-ATP-grasp fold
SL2.50ch00	12247152	12247206	55	18	0.769845	0.971492	-0.201647	-124.04	CG	Target=GYPSOL2_LTR:257-292;Class=LTR/Gypsy	repeat
SL2.50ch00	12247152	12247206	55	18	0.769845	0.971492	-0.201647	-124.04	CG	Target=Gypsy-11_SL-I:5217-5446;Class=LTR/Gypsy	repeat
SL2.50ch00	12460707	12460821	115	15	0.638821	0.449784	0.189037	72.8201	CHG	Target=Copia-5_SL-I:2995-4181;Class=LTR/Copia	repeat
SL2.50ch00	12582697	12582768	72	22	0.19919	0.0501507	0.149039	98.1153	CHH	Target=Gypsy-11_SL-I:5137-5849;Class=LTR/Gypsy	repeat
SL2.50ch00	12838108	12838159	52	20	0.0913713	0.208432	-0.117061	-87.5037	CHH	Target=Gypsy-11_SL-I:1-2073;Class=LTR/Gypsy	repeat
SL2.50ch00	12951700	12951757	58	16	0.229714	0.124451	0.105263	72.6461	CHH	Target=Gypsy-11_SL-I:32-6188;Class=LTR/Gypsy	repeat
SL2.50ch00	13024392	13024485	94	29	0.0539754	0.164455	-0.11048	-138.28	CHH	Target=Gypsy-11_SL-I:5143-5851;Class=LTR/Gypsy	repeat
SL2.50ch00	13099464	13099523	60	15	0.873241	0.956754	-0.0835127	-66.0056	CG	Target=GYPSOL2_LTR:113-537;Class=LTR/Gypsy	repeat
SL2.50ch00	13128723	13128799	77	28	0.196244	0.0977893	0.0984545	133.957	CHH	Target=Gypsy-11_SL-I:1618-3716;Class=LTR/Gypsy	repeat
SL2.50ch00	13199603	13199679	77	19	0.162599	0.0484338	0.114165	109.403	CHH	Solyc00g041200.1	promoter	Solyc00g041200.1	-//-
SL2.50ch00	13227364	13227444	81	21	0.912425	0.668976	0.243448	126.348	CG	Target=Gypsy-11_SL-I:106-6188;Class=LTR/Gypsy	repeat
SL2.50ch00	13476030	13476103	74	25	0.0280801	0.17357	-0.14549	-112.67	CHH	Solyc00g046570.1	promoter	Solyc00g046570.1	-//-
SL2.50ch00	13476030	13476103	74	25	0.0280801	0.17357	-0.14549	-112.67	CHH	Solyc00g046580.1	exon	Solyc00g046580.1	Serine/threonine-protein phosphatase 7 long form homolog (AHRD V1 **-- PPP7L_ARATH)%3B contains Interpro domain(s) IPR019557 Aminotransferase-like%2C plant mobile domain
SL2.50ch00	13589698	13589752	55	22	0.0806876	0.175207	-0.0945196	-110.974	CHH	Target=TONT1_LE_LTR:1-1004;Class=LTR/Copia	repeat
SL2.50ch00	13666064	13666165	102	24	0.0303032	0.110927	-0.0806243	-122.48	CHH	Solyc00g050430.2	exon	Solyc00g050430.2	BHLH transcription factor (AHRD V1 *-*- A9YWR2_MEDTR)%3B contains Interpro domain(s) IPR011598 Helix-loop-helix DNA-binding
SL2.50ch00	13666064	13666165	102	24	0.0303032	0.110927	-0.0806243	-122.48	CHH	Solyc00g050430.2	utr3	Solyc00g050430.2	BHLH transcription factor (AHRD V1 *-*- A9YWR2_MEDTR)%3B contains Interpro domain(s) IPR011598 Helix-loop-helix DNA-binding
SL2.50ch00	13666064	13666165	102	24	0.0303032	0.110927	-0.0806243	-122.48	CHH	Solyc00g050430.2	TES	Solyc00g050430.2	BHLH transcription factor (AHRD V1 *-*- A9YWR2_MEDTR)%3B contains Interpro domain(s) IPR011598 Helix-loop-helix DNA-binding
SL2.50ch00	14071405	14071518	114	12	0.922485	0.668668	0.253816	93.7433	CG	Solyc00g059100.2	utr3	Solyc00g059100.2	WD-repeat protein-like (AHRD V1 **-- Q9FNN2_ARATH)%3B contains Interpro domain(s) IPR020472 G-protein beta WD-40 repeat%2C region
SL2.50ch00	14071405	14071518	114	12	0.922485	0.668668	0.253816	93.7433	CG	Solyc00g059100.2	exon	Solyc00g059100.2	WD-repeat protein-like (AHRD V1 **-- Q9FNN2_ARATH)%3B contains Interpro domain(s) IPR020472 G-protein beta WD-40 repeat%2C region
SL2.50ch00	14204588	14204653	66	7	0.734629	0.89955	-0.164921	-32.5938	CG	Target=Gypsy-11_SL-I:514-2658;Class=LTR/Gypsy	repeat
SL2.50ch00	14233170	14233270	101	23	0.0430511	0.199483	-0.156431	-143.878	CHH	Solyc00g062710.1	promoter	Solyc00g062710.1	-//-
SL2.50ch00	14345057	14345133	77	28	0.0571572	0.145527	-0.0883693	-155.047	CHH	Target=Gypsy-11_SL-I:2002-5356;Class=LTR/Gypsy	repeat
SL2.50ch00	14419901	14420004	104	30	0.391123	0.178277	0.212846	163.963	CHH	Target=Gypsy-11_SL-I:1658-5953;Class=LTR/Gypsy	repeat
SL2.50ch00	14541767	14541850	84	23	0.0898333	0.268386	-0.178553	-118.741	CHH	Target=TONT1_LE_LTR:1-66;Class=LTR/Copia	repeat
SL2.50ch00	14809137	14809193	57	25	0.0414401	0.11225	-0.0708094	-119.384	CHH	Target=Gypsy-11_SL-LTR:170-1017;Class=LTR/Gypsy	repeat
SL2.50ch00	14917402	14917509	108	11	0.797125	0.928591	-0.131465	-61.6465	CG	Target=Ogre-LE1_I-int:6059-8212;Class=LTR/Gypsy	repeat
SL2.50ch00	15001932	15002122	191	13	0.9744	0.637933	0.336467	124.408	CG	Solyc00g080750.2	intron	Solyc00g080750.2	gnl|BL_ORD_ID|519869 sp|Q6NLC8|Y1648_ARATH Uncharacterized protein At1g66480 OS=Arabidopsis thaliana OX=3702 GN=At1g66480 PE=2 SV=1//1.0882e-41
SL2.50ch00	15002506	15002837	332	34	0.885743	0.53379	0.351954	323.271	CG	Solyc00g080750.2	exon	Solyc00g080750.2	gnl|BL_ORD_ID|519869 sp|Q6NLC8|Y1648_ARATH Uncharacterized protein At1g66480 OS=Arabidopsis thaliana OX=3702 GN=At1g66480 PE=2 SV=1//1.0882e-41
SL2.50ch00	15003994	15004135	142	10	0.848641	0.583683	0.264959	47.6284	CG	Solyc00g080750.2	promoter	Solyc00g080750.2	gnl|BL_ORD_ID|519869 sp|Q6NLC8|Y1648_ARATH Uncharacterized protein At1g66480 OS=Arabidopsis thaliana OX=3702 GN=At1g66480 PE=2 SV=1//1.0882e-41
SL2.50ch00	15003996	15004058	63	6	0.816899	0.520345	0.296554	30.5264	CHG	Solyc00g080750.2	promoter	Solyc00g080750.2	gnl|BL_ORD_ID|519869 sp|Q6NLC8|Y1648_ARATH Uncharacterized protein At1g66480 OS=Arabidopsis thaliana OX=3702 GN=At1g66480 PE=2 SV=1//1.0882e-41
SL2.50ch00	15093938	15093995	58	12	0.124453	0.0339281	0.0905247	51.3204	CHH	Target=LES0:1-273;Class=DNA/CMC-EnSpm	repeat
SL2.50ch00	15170421	15170489	69	21	0.867544	0.973425	-0.105881	-106.832	CG	Solyc00g084870.2	exon	Solyc00g084870.2	TCP family transcription factor (AHRD V1 *-** A6MCZ2_9ORYZ)%3B contains Interpro domain(s) IPR005333 Transcription factor%2C TCP
SL2.50ch00	15364798	15364852	55	22	0.852506	0.943361	-0.0908549	-120.322	CG	Target=Gypsy-11_SL-I:5217-5446;Class=LTR/Gypsy	repeat
SL2.50ch00	15414589	15414698	110	8	0.97123	0.666628	0.304602	55.2241	CG	Solyc00g091170.2	exon	Solyc00g091170.2	ATP binding protein (AHRD V1 ***- B6TPV9_MAIZE)
SL2.50ch00	15414589	15414698	110	8	0.97123	0.666628	0.304602	55.2241	CG	Solyc00g091170.2	utr3	Solyc00g091170.2	ATP binding protein (AHRD V1 ***- B6TPV9_MAIZE)
SL2.50ch00	15611236	15611294	59	24	0.141999	0.335209	-0.19321	-143.87	CHH	Solyc00g096460.1	promoter	Solyc00g096460.1	AT4G08310 protein (Fragment) (AHRD V1 ***- B9DFL6_ARATH)
SL2.50ch00	15611236	15611294	59	24	0.141999	0.335209	-0.19321	-143.87	CHH	Target=Gypsy-11_SL-LTR:883-1016;Class=LTR/Gypsy	repeat
SL2.50ch00	15637536	15637602	67	19	0.212683	0.0439922	0.168691	88.7409	CHH	Target=Gypsy-11_SL-I:5142-5767;Class=LTR/Gypsy	repeat
SL2.50ch00	15638124	15638204	81	9	0.912658	0.750392	0.162266	40.4409	CHG	Target=Gypsy-11_SL-I:2263-5989;Class=LTR/Gypsy	repeat
SL2.50ch00	15691715	15691786	72	8	0.183162	0.533501	-0.350339	-53.8693	CG	Solyc00g098560.2	exon	Solyc00g098560.2	GDSL esterase/lipase At5g03980 (AHRD V1 **** GDL74_ARATH)%3B contains Interpro domain(s) IPR001087 Lipase%2C GDSL
SL2.50ch00	16020059	16020139	81	17	0.954264	0.838676	0.115588	76.302	CG	Target=Gypsy-11_SL-LTR:21-323;Class=LTR/Gypsy	repeat
SL2.50ch00	16165732	16165785	54	6	0.833085	0.57498	0.258106	30.2313	CHG	Solyc00g111770.1	promoter	Solyc00g111770.1	-//-
SL2.50ch00	16169868	16169930	63	21	0.0248513	0.170563	-0.145712	-119.065	CHH	Solyc00g111780.1	exon	Solyc00g111780.1	-//-
SL2.50ch00	16205762	16205861	100	14	0.411954	0.246784	0.16517	69.564	CHG	Solyc00g112830.1	promoter	Solyc00g112830.1	Short-chain dehydrogenase/reductase SDR (AHRD V1 ***- Q1GWK3_SPHAL)%3B contains Interpro domain(s) IPR002347 Glucose/ribitol dehydrogenase
SL2.50ch00	16205762	16205861	100	14	0.411954	0.246784	0.16517	69.564	CHG	Solyc00g112930.2	exon	Solyc00g112930.2	Alpha-N-acetylglucosaminidase (AHRD V1 ***- Q9ZR45_TOBAC)%3B contains Interpro domain(s) IPR007781 Alpha-N-acetylglucosaminidase
SL2.50ch00	16205762	16205861	100	14	0.411954	0.246784	0.16517	69.564	CHG	Solyc00g112930.2	intron	Solyc00g112930.2	Alpha-N-acetylglucosaminidase (AHRD V1 ***- Q9ZR45_TOBAC)%3B contains Interpro domain(s) IPR007781 Alpha-N-acetylglucosaminidase
SL2.50ch00	16310797	16310851	55	13	0.832834	0.924455	-0.0916218	-53.3201	CG	Target=Gypsy-11_SL-LTR:22-1017;Class=LTR/Gypsy	repeat
SL2.50ch00	16500858	16500960	103	31	0.0732173	0.169598	-0.0963811	-152.939	CHH	Target=Gypsy-11_SL-LTR:593-1017;Class=LTR/Gypsy	repeat
SL2.50ch00	16721668	16721720	53	11	0.83801	0.94941	-0.1114	-52.0652	CG	Target=LycEPRV_I-int:4543-6187;Class=LTR/Gypsy	repeat
SL2.50ch00	16745747	16745809	63	22	0.847537	0.953798	-0.106261	-118.706	CG	Target=Gypsy-11_SL-I:2843-6048;Class=LTR/Gypsy	repeat
SL2.50ch00	17048689	17048743	55	18	0.779121	0.919759	-0.140638	-95.1673	CG	Target=GYPSOL2_LTR:159-538;Class=LTR/Gypsy	repeat
SL2.50ch00	17048689	17048743	55	18	0.779121	0.919759	-0.140638	-95.1673	CG	Target=Gypsy-11_SL-I:5217-5446;Class=LTR/Gypsy	repeat
SL2.50ch00	17190415	17190466	52	22	0.828188	0.95239	-0.124203	-110.867	CG	Target=Gypsy-11_SL-I:5143-5460;Class=LTR/Gypsy	repeat
SL2.50ch00	17415320	17415384	65	5	0.952252	0.806353	0.145899	22.8739	CG	Target=Gypsy-11_SL-I:2610-5608;Class=LTR/Gypsy	repeat
SL2.50ch00	17538073	17538200	128	9	0.826588	0.549021	0.277566	49.659	CG	Solyc00g154480.1	promoter	Solyc00g154480.1	Cellulose synthase-like protein E1 (AHRD V1 *-*- CSLE1_ARATH)%3B contains Interpro domain(s) IPR005630 Terpene synthase%2C metal-binding domain
SL2.50ch00	17539760	17539835	76	8	0.174621	0.408458	-0.233838	-42.7886	CHG	Solyc00g154480.1	exon	Solyc00g154480.1	Cellulose synthase-like protein E1 (AHRD V1 *-*- CSLE1_ARATH)%3B contains Interpro domain(s) IPR005630 Terpene synthase%2C metal-binding domain
SL2.50ch00	17628160	17628216	57	21	0.866716	0.954911	-0.0881946	-103.322	CG	Target=Gypsy-11_SL-I:2870-5728;Class=LTR/Gypsy	repeat
SL2.50ch00	17646508	17646586	79	27	0.231766	0.0328873	0.198878	161.817	CHH	Target=Gypsy-11_SL-I:2850-5723;Class=LTR/Gypsy	repeat
SL2.50ch00	17706030	17706087	58	9	0.802687	0.906713	-0.104026	-34.3461	CG	Target=Gypsy-11_SL-I:1589-4426;Class=LTR/Gypsy	repeat
SL2.50ch00	17760475	17760531	57	6	0.86185	0.778605	0.0832451	20.6618	CHG	Target=Gypsy-11_SL-I:3413-4486;Class=LTR/Gypsy	repeat
SL2.50ch00	17816575	17816639	65	24	0.152767	0.0588739	0.0938933	114.189	CHH	Target=Gypsy-11_SL-I:3688-6188;Class=LTR/Gypsy	repeat
SL2.50ch00	17826704	17826803	100	28	0.0153201	0.267749	-0.252429	-160.949	CHH	Target=Gypsy-11_SL-I:1-2807;Class=LTR/Gypsy	repeat
SL2.50ch00	18296139	18296202	64	29	0.043242	0.161245	-0.118003	-142.766	CHH	Solyc00g180440.1	promoter	Solyc00g180440.1	50S ribosomal protein L20 chloroplastic (AHRD V1 ***- D3WBC1_9BORA)%3B contains Interpro domain(s) IPR005813 Ribosomal protein L20
SL2.50ch00	18296139	18296202	64	29	0.043242	0.161245	-0.118003	-142.766	CHH	Target=Gypsy-11_SL-I:1052-3774;Class=LTR/Gypsy	repeat
SL2.50ch00	18529979	18530144	166	11	0.782539	0.422749	0.359789	86.0835	CHG	Solyc00g188850.2	exon	Solyc00g188850.2	Glycosyltransferase CAZy family GT90 (Fragment) (AHRD V1 **-- D8R0N7_SELML)%3B contains Interpro domain(s) IPR008539 Protein of unknown function DUF821%2C CAP10-like
SL2.50ch00	18529979	18530144	166	11	0.782539	0.422749	0.359789	86.0835	CHG	Solyc00g188850.2	intron	Solyc00g188850.2	Glycosyltransferase CAZy family GT90 (Fragment) (AHRD V1 **-- D8R0N7_SELML)%3B contains Interpro domain(s) IPR008539 Protein of unknown function DUF821%2C CAP10-like
SL2.50ch00	18618418	18618525	108	4	0.758368	0.424866	0.333502	21.32	CG	Solyc00g192150.2	promoter	Solyc00g192150.2	Mutator-like transposase (AHRD V1 ***- Q9FW81_ORYSJ)%3B contains Interpro domain(s) IPR018289 MULE transposase%2C conserved domain
SL2.50ch00	18787453	18787514	62	18	0.0454468	0.180085	-0.134638	-83.813	CHH	Target=Gypsy-11_SL-I:5143-5592;Class=LTR/Gypsy	repeat
SL2.50ch00	18900598	18900681	84	23	0.219664	0.0382908	0.181374	149.929	CHH	Solyc00g202560.1	promoter	Solyc00g202560.1	Beta-1 3-glucanase (AHRD V1 ***- Q8S2G6_ORYSJ)%3B contains Interpro domain(s) IPR000490 Glycoside hydrolase%2C family 17
SL2.50ch00	18900598	18900681	84	23	0.219664	0.0382908	0.181374	149.929	CHH	Solyc00g202560.1	TSS	Solyc00g202560.1	Beta-1 3-glucanase (AHRD V1 ***- Q8S2G6_ORYSJ)%3B contains Interpro domain(s) IPR000490 Glycoside hydrolase%2C family 17
SL2.50ch00	18900598	18900681	84	23	0.219664	0.0382908	0.181374	149.929	CHH	Solyc00g202560.1	exon	Solyc00g202560.1	Beta-1 3-glucanase (AHRD V1 ***- Q8S2G6_ORYSJ)%3B contains Interpro domain(s) IPR000490 Glycoside hydrolase%2C family 17
SL2.50ch00	18900598	18900681	84	23	0.219664	0.0382908	0.181374	149.929	CHH	Solyc00g202560.1	intron	Solyc00g202560.1	Beta-1 3-glucanase (AHRD V1 ***- Q8S2G6_ORYSJ)%3B contains Interpro domain(s) IPR000490 Glycoside hydrolase%2C family 17
SL2.50ch00	19354262	19354333	72	21	0.0574982	0.151656	-0.0941576	-91.8031	CHH	Target=Gypsy-11_SL-I:5140-6093;Class=LTR/Gypsy	repeat
SL2.50ch00	19446143	19446362	220	19	0.844192	0.966037	-0.121845	-84.5683	CG	Target=Gypsy-11_SL-I:4042-6187;Class=LTR/Gypsy	repeat
SL2.50ch00	19446143	19446362	220	19	0.844192	0.966037	-0.121845	-84.5683	CG	Target=Gypsy-11_SL-I:3017-5467;Class=LTR/Gypsy	repeat
SL2.50ch00	19494709	19494806	98	37	0.083666	0.190183	-0.106517	-177.043	CHH	Target=Gypsy-11_SL-I:2749-5141;Class=LTR/Gypsy	repeat
SL2.50ch00	19559000	19559344	345	17	0.780462	0.445831	0.334632	101.2	CG	Solyc00g227860.1	exon	Solyc00g227860.1	UDP-glucosyltransferase (AHRD V1 ***- B3VI56_STERE)%3B contains Interpro domain(s) IPR002213 UDP-glucuronosyl/UDP-glucosyltransferase
SL2.50ch00	19666460	19666540	81	9	0.807365	0.896568	-0.0892027	-32.3129	CG	Target=Copia-4_SL-I:1013-2184;Class=LTR/Copia	repeat
SL2.50ch00	19803685	19803834	150	6	0.822585	0.389782	0.432803	40.9781	CG	Solyc00g237680.1	promoter	Solyc00g237680.1	-//-
SL2.50ch00	19983548	19983604	57	18	0.0727772	0.194288	-0.121511	-84.483	CHH	Target=Gypsy-11_SL-I:573-2910;Class=LTR/Gypsy	repeat
SL2.50ch00	20036133	20036232	100	7	0.784666	0.315547	0.469119	58.3648	CHG	Solyc00g247300.2	promoter	Solyc00g247300.2	Cytochrome P450
SL2.50ch00	20244487	20244543	57	7	0.776519	0.912447	-0.135928	-30.2841	CG	Target=Gypsy-11_SL-I:1985-4258;Class=LTR/Gypsy	repeat
SL2.50ch00	20274192	20274662	471	51	0.685648	0.414787	0.270861	366.422	CHG	Solyc00g257110.2	exon	Solyc00g257110.2	H-ATPase (AHRD V1 **** Q8L6I3_ORYSJ)%3B contains Interpro domain(s) IPR006534 ATPase%2C P-type%2C plasma-membrane proton-efflux
SL2.50ch00	20274741	20275168	428	30	0.850451	0.53236	0.318091	211.303	CHG	Solyc00g257110.2	exon	Solyc00g257110.2	H-ATPase (AHRD V1 **** Q8L6I3_ORYSJ)%3B contains Interpro domain(s) IPR006534 ATPase%2C P-type%2C plasma-membrane proton-efflux
SL2.50ch00	20274741	20275168	428	30	0.850451	0.53236	0.318091	211.303	CHG	Solyc00g257110.2	intron	Solyc00g257110.2	H-ATPase (AHRD V1 **** Q8L6I3_ORYSJ)%3B contains Interpro domain(s) IPR006534 ATPase%2C P-type%2C plasma-membrane proton-efflux
SL2.50ch00	20282451	20282521	71	24	0.119378	0.290533	-0.171155	-136.586	CHH	Target=Gypsy-11_SL-LTR:955-1017;Class=LTR/Gypsy	repeat
SL2.50ch00	20398075	20398148	74	31	0.15856	0.279599	-0.12104	-143.233	CHH	Target=Gypsy-11_SL-I:3452-5695;Class=LTR/Gypsy	repeat
SL2.50ch00	20553014	20553086	73	24	0.867415	0.963007	-0.0955921	-121.898	CG	Target=Gypsy-11_SL-I:3993-6025;Class=LTR/Gypsy	repeat
SL2.50ch00	20572699	20572751	53	9	0.936015	0.769098	0.166916	43.4005	CHG	Solyc00g269810.1	exon	Solyc00g269810.1	F-box family protein (AHRD V1 *-*- D7LSF9_ARALY)%3B contains Interpro domain(s) IPR001810 Cyclin-like F-box
SL2.50ch00	20572699	20572751	53	9	0.936015	0.769098	0.166916	43.4005	CHG	Solyc00g269810.1	TSS	Solyc00g269810.1	F-box family protein (AHRD V1 *-*- D7LSF9_ARALY)%3B contains Interpro domain(s) IPR001810 Cyclin-like F-box
SL2.50ch00	20572699	20572751	53	9	0.936015	0.769098	0.166916	43.4005	CHG	Solyc00g269810.1	promoter	Solyc00g269810.1	F-box family protein (AHRD V1 *-*- D7LSF9_ARALY)%3B contains Interpro domain(s) IPR001810 Cyclin-like F-box
SL2.50ch00	20579352	20579419	68	9	0.823144	0.4356	0.387544	44.0874	CHG	Target=Gypsy-11_SL-I:479-2694;Class=LTR/Gypsy	repeat
SL2.50ch00	20641573	20641734	162	18	0.886423	0.578256	0.308167	126.342	CG	Solyc00g272810.1	exon	Solyc00g272810.1	N-acetyltransferase (AHRD V1 ***- B6SUK9_MAIZE)%3B contains Interpro domain(s) IPR000182 GCN5-related N-acetyltransferase
SL2.50ch00	20820834	20820902	69	25	0.0669024	0.160908	-0.0940051	-109.151	CHH	Target=Gypsy-11_SL-I:1363-2075;Class=LTR/Gypsy	repeat
SL2.50ch00	21306646	21306720	75	20	0.0279307	0.134154	-0.106223	-105.93	CHH	Target=Gypsy-11_SL-LTR:624-1015;Class=LTR/Gypsy	repeat
SL2.50ch00	21342080	21342218	139	31	0.521924	0.845433	-0.323509	-138.281	CHH	Solyc00g304030.1	exon	Solyc00g304030.1	Macrolide export ATP-binding/permease protein MacB (AHRD V1 *-*- C5BS18_TERTT)%3B contains Interpro domain(s) IPR003439 ABC transporter-like
SL2.50ch00	21496364	21496420	57	22	0.0601641	0.00736821	0.0527959	109.272	CHH	Solyc00g311230.2	exon	Solyc00g311230.2	-//-
SL2.50ch01	10894	10969	76	23	0.520455	0.362183	0.158272	112.361	CHH	Solyc01g005000.2	promoter	Solyc01g005000.2	Glutamate decarboxylase (AHRD V1 ***- Q1I1D8_CITSI)%3B contains Interpro domain(s) IPR010107 Glutamate decarboxylase
SL2.50ch01	12835	12950	116	26	0.260169	0.447306	-0.187137	-124.194	CHH	Solyc01g005000.2	promoter	Solyc01g005000.2	Glutamate decarboxylase (AHRD V1 ***- Q1I1D8_CITSI)%3B contains Interpro domain(s) IPR010107 Glutamate decarboxylase
SL2.50ch01	65760	65820	61	12	0.0322031	0.234512	-0.202309	-74.9341	CG	Solyc01g005070.2	exon	Solyc01g005070.2	Clathrin assembly protein (AHRD V1 ***- B6TYB1_MAIZE)%3B contains Interpro domain(s) IPR011417 ANTH
SL2.50ch01	134060	134119	60	8	0.0564599	0.261885	-0.205425	-36.4682	CG	Solyc01g005150.2	exon	Solyc01g005150.2	Cytochrome b561 (AHRD V1 ***- Q3LGX5_CITLA)%3B contains Interpro domain(s) IPR004877 Cytochrome b561%2C eukaryote
SL2.50ch01	136019	136099	81	20	0.819145	0.50012	0.319025	167.329	CG	Solyc01g005150.2	promoter	Solyc01g005150.2	Cytochrome b561 (AHRD V1 ***- Q3LGX5_CITLA)%3B contains Interpro domain(s) IPR004877 Cytochrome b561%2C eukaryote
SL2.50ch01	136019	136099	81	20	0.819145	0.50012	0.319025	167.329	CG	Solyc01g005160.2	promoter	Solyc01g005160.2	U-box domain-containing protein (AHRD V1 ***- D7MID4_ARALY)%3B contains Interpro domain(s) IPR003613 U box domain
SL2.50ch01	180151	180205	55	14	0.907319	0.76033	0.146989	70.8594	CG	Solyc01g005230.2	promoter	Solyc01g005230.2	S-adenosyl-L-methionine salicylic acid carboxyl methyltransferase (AHRD V1 **** A7XZE9_9MAGN)%3B contains Interpro domain(s) IPR005299 SAM dependent carboxyl methyltransferase
SL2.50ch01	180151	180205	55	14	0.907319	0.76033	0.146989	70.8594	CG	Solyc01g005220.2	exon	Solyc01g005220.2	Necrotic spotted lesions 1 (Fragment) (AHRD V1 *-*- B6ZA18_HELAN)%3B contains Interpro domain(s) IPR001862 Membrane attack complex component/perforin/complement C9
SL2.50ch01	203989	204207	219	63	0.44225	0.60148	-0.159231	-321.394	CHH	Solyc01g005270.2	promoter	Solyc01g005270.2	SEC14 cytosolic factor family protein (AHRD V1 **-- D7M8H6_ARALY)%3B contains Interpro domain(s) IPR001251 Cellular retinaldehyde-binding/triple function%2C C-terminal
SL2.50ch01	217381	217580	200	55	0.116644	0.0388855	0.0777581	280.025	CHH	Solyc01g005300.2	intron	Solyc01g005300.2	Flavin-binding kelch domain F box protein (AHRD V1 **-* D7KVS5_ARALY)%3B contains Interpro domain(s) IPR015915 Kelch-type beta propeller
SL2.50ch01	222674	222725	52	6	0.0343711	0.463209	-0.428838	-60.7596	CG	Solyc01g005310.2	intron	Solyc01g005310.2	Dynamin like protein (AHRD V1 ***- D3BTL7_POLPA)%3B contains Interpro domain(s) IPR001401 Dynamin%2C GTPase region
SL2.50ch01	225093	225158	66	26	0.0803695	0.168659	-0.0882894	-129.859	CHH	Solyc01g005310.2	intron	Solyc01g005310.2	Dynamin like protein (AHRD V1 ***- D3BTL7_POLPA)%3B contains Interpro domain(s) IPR001401 Dynamin%2C GTPase region
SL2.50ch01	229483	229589	107	10	0.710528	0.382299	0.328229	59.1138	CG	Solyc01g005320.2	promoter	Solyc01g005320.2	Conserved membrane protein (AHRD V1 **-- D5ZCG4_MYCTU)%3B contains Interpro domain(s) IPR010721 Protein of unknown function DUF1295
SL2.50ch01	286180	286296	117	6	0.0653762	0.467806	-0.40243	-39.3268	CG	Solyc01g005410.2	promoter	Solyc01g005410.2	Calcium binding protein Caleosin (AHRD V1 **-* A8N0P5_COPC7)%3B contains Interpro domain(s) IPR007736 Caleosin related
SL2.50ch01	298456	298604	149	12	0.711294	0.371953	0.339341	72.0709	CG	Solyc01g005430.2	promoter	Solyc01g005430.2	UBX domain protein 6 (AHRD V1 ***- Q7SXA8_DANRE)%3B contains Interpro domain(s) IPR018997 PUB domain
SL2.50ch01	315770	315833	64	19	0.0118763	0.078613	-0.0667368	-94.9302	CHH	Solyc01g005450.2	exon	Solyc01g005450.2	F-box protein family-like protein (AHRD V1 ***- Q7EY67_ORYSJ)%3B contains Interpro domain(s) IPR001810 Cyclin-like F-box
SL2.50ch01	338393	338451	59	6	0.0897331	0.314476	-0.224743	-28.0671	CG	Solyc01g005490.2	exon	Solyc01g005490.2	Iaa-amino acid hydrolase 4 (AHRD V1 ***- B9IIQ5_POPTR)%3B contains Interpro domain(s) IPR017439 Peptidase M20D%2C mername-AA028/carboxypeptidase Ss1
SL2.50ch01	338393	338451	59	6	0.0897331	0.314476	-0.224743	-28.0671	CG	Solyc01g005490.2	intron	Solyc01g005490.2	Iaa-amino acid hydrolase 4 (AHRD V1 ***- B9IIQ5_POPTR)%3B contains Interpro domain(s) IPR017439 Peptidase M20D%2C mername-AA028/carboxypeptidase Ss1
SL2.50ch01	339279	339329	51	5	0.900785	0.645834	0.254951	28.7668	CG	Solyc01g005490.2	exon	Solyc01g005490.2	Iaa-amino acid hydrolase 4 (AHRD V1 ***- B9IIQ5_POPTR)%3B contains Interpro domain(s) IPR017439 Peptidase M20D%2C mername-AA028/carboxypeptidase Ss1
SL2.50ch01	339279	339329	51	5	0.900785	0.645834	0.254951	28.7668	CG	Solyc01g005490.2	intron	Solyc01g005490.2	Iaa-amino acid hydrolase 4 (AHRD V1 ***- B9IIQ5_POPTR)%3B contains Interpro domain(s) IPR017439 Peptidase M20D%2C mername-AA028/carboxypeptidase Ss1
SL2.50ch01	467050	467198	149	7	0.169053	0.522635	-0.353582	-42.86	CG	Solyc01g005670.2	exon	Solyc01g005670.2	Disease resistance protein (AHRD V1 ***- D1GEG2_BRARP)
SL2.50ch01	473371	473434	64	6	0.820242	0.415273	0.404969	36.8439	CG	Solyc01g005680.2	intron	Solyc01g005680.2	Cytokinin riboside 5%26apos%3B-monophosphate phosphoribohydrolase LOG (AHRD V1 **-- LOG_ORYSJ)%3B contains Interpro domain(s) IPR005269 Conserved hypothetical protein CHP00730
SL2.50ch01	490213	490376	164	8	0.640157	0.449773	0.190384	26.9854	CG	Solyc01g005730.2	promoter	Solyc01g005730.2	LRR receptor-like serine/threonine-protein kinase%2C RLP
SL2.50ch01	493382	493442	61	4	0.0237259	0.348401	-0.324675	-24.7247	CG	Solyc01g005750.1	promoter	Solyc01g005750.1	Lipoxygenase (AHRD V1 ***- C0KKU8_SOLLC)%3B contains Interpro domain(s) IPR000907 Lipoxygenase
SL2.50ch01	493382	493442	61	4	0.0237259	0.348401	-0.324675	-24.7247	CG	Solyc01g005730.2	exon	Solyc01g005730.2	LRR receptor-like serine/threonine-protein kinase%2C RLP
SL2.50ch01	493382	493442	61	4	0.0237259	0.348401	-0.324675	-24.7247	CG	Solyc01g005730.2	utr3	Solyc01g005730.2	LRR receptor-like serine/threonine-protein kinase%2C RLP
SL2.50ch01	494618	494692	75	16	0.124773	0.0160051	0.108768	73.1185	CHH	Solyc01g005750.1	promoter	Solyc01g005750.1	Lipoxygenase (AHRD V1 ***- C0KKU8_SOLLC)%3B contains Interpro domain(s) IPR000907 Lipoxygenase
SL2.50ch01	494618	494692	75	16	0.124773	0.0160051	0.108768	73.1185	CHH	Solyc01g005740.2	promoter	Solyc01g005740.2	-//-
SL2.50ch01	494618	494692	75	16	0.124773	0.0160051	0.108768	73.1185	CHH	Solyc01g005760.2	promoter	Solyc01g005760.2	LRR receptor-like serine/threonine-protein kinase%2C RLP
SL2.50ch01	570789	570870	82	15	0.781936	0.531755	0.250181	76.469	CG	Solyc01g005840.2	promoter	Solyc01g005840.2	Ubiquitin-conjugating enzyme E2 E3 (AHRD V1 **** B6T544_MAIZE)%3B contains Interpro domain(s) IPR000608 Ubiquitin-conjugating enzyme%2C E2
SL2.50ch01	570789	570870	82	15	0.781936	0.531755	0.250181	76.469	CG	Solyc01g005830.2	exon	Solyc01g005830.2	Glucan endo-1 3-beta-glucosidase 4 (AHRD V1 *-*- B6TL03_MAIZE)%3B contains Interpro domain(s) IPR012946 X8
SL2.50ch01	590967	591030	64	11	0.823471	0.531258	0.292213	68.3363	CG	Solyc01g005900.2	exon	Solyc01g005900.2	Transferase family protein (AHRD V1 **-- D7KCY6_ARALY)%3B contains Interpro domain(s) IPR002293 Amino acid/polyamine transporter I
SL2.50ch01	591488	591547	60	12	0.364954	0.75105	-0.386097	-84.8	CG	Solyc01g005900.2	intron	Solyc01g005900.2	Transferase family protein (AHRD V1 **-- D7KCY6_ARALY)%3B contains Interpro domain(s) IPR002293 Amino acid/polyamine transporter I
SL2.50ch01	592184	592510	327	14	0.739508	0.886107	-0.146599	-62.3455	CG	Solyc01g005900.2	intron	Solyc01g005900.2	Transferase family protein (AHRD V1 **-- D7KCY6_ARALY)%3B contains Interpro domain(s) IPR002293 Amino acid/polyamine transporter I
SL2.50ch01	595723	595832	110	7	0.813849	0.506858	0.306992	36.778	CG	Solyc01g005900.2	promoter	Solyc01g005900.2	Transferase family protein (AHRD V1 **-- D7KCY6_ARALY)%3B contains Interpro domain(s) IPR002293 Amino acid/polyamine transporter I
SL2.50ch01	595723	595832	110	7	0.813849	0.506858	0.306992	36.778	CG	Solyc01g005910.2	intron	Solyc01g005910.2	Acid phosphatase/vanadium-dependent haloperoxidase related (AHRD V1 *--- B2A528_NATTJ)%3B contains Interpro domain(s) IPR003832 Acid phosphatase/vanadium-dependent haloperoxidase related
SL2.50ch01	607130	607220	91	30	0.0949676	0.207663	-0.112695	-143.11	CHH	Solyc01g005930.2	intron	Solyc01g005930.2	-//-
SL2.50ch01	651718	651803	86	23	0.014397	0.0648581	-0.0504611	-103.789	CHH	Solyc01g005980.2	intron	Solyc01g005980.2	POT family domain containing protein expressed (AHRD V1 *-*- D8L9H8_WHEAT)%3B contains Interpro domain(s) IPR007493 Protein of unknown function DUF538
SL2.50ch01	654909	655263	355	22	0.833339	0.427049	0.40629	185.791	CG	Solyc01g005990.2	intron	Solyc01g005990.2	Non-specific lipid-transfer protein (AHRD V1 *-*- B9REN2_RICCO)%3B contains Interpro domain(s) IPR003612 Plant lipid transfer protein/seed storage/trypsin-alpha amylase inhibitor
SL2.50ch01	654909	655263	355	22	0.833339	0.427049	0.40629	185.791	CG	Solyc01g005990.2	exon	Solyc01g005990.2	Non-specific lipid-transfer protein (AHRD V1 *-*- B9REN2_RICCO)%3B contains Interpro domain(s) IPR003612 Plant lipid transfer protein/seed storage/trypsin-alpha amylase inhibitor
SL2.50ch01	655089	655187	99	13	0.491303	0.201393	0.28991	83.1735	CHG	Solyc01g005990.2	exon	Solyc01g005990.2	Non-specific lipid-transfer protein (AHRD V1 *-*- B9REN2_RICCO)%3B contains Interpro domain(s) IPR003612 Plant lipid transfer protein/seed storage/trypsin-alpha amylase inhibitor
SL2.50ch01	761280	761393	114	8	0.813736	0.419504	0.394232	64.8602	CHG	Solyc01g006100.2	intron	Solyc01g006100.2	Cytosine-specific methyltransferase (AHRD V1 *-*- B4XTS9_ELAGV)%3B contains Interpro domain(s) IPR001525 C-5 cytosine-specific DNA methylase
SL2.50ch01	761280	761393	114	8	0.813736	0.419504	0.394232	64.8602	CHG	Solyc01g006100.2	exon	Solyc01g006100.2	Cytosine-specific methyltransferase (AHRD V1 *-*- B4XTS9_ELAGV)%3B contains Interpro domain(s) IPR001525 C-5 cytosine-specific DNA methylase
SL2.50ch01	762808	763143	336	9	0.723224	0.363488	0.359736	52.9021	CHG	Solyc01g006100.2	intron	Solyc01g006100.2	Cytosine-specific methyltransferase (AHRD V1 *-*- B4XTS9_ELAGV)%3B contains Interpro domain(s) IPR001525 C-5 cytosine-specific DNA methylase
SL2.50ch01	797804	797868	65	10	0.883288	0.649003	0.234285	52.7291	CG	Solyc01g006150.2	exon	Solyc01g006150.2	Cation-efflux pump fieF (AHRD V1 ***- FIEF_KLEPN)%3B contains Interpro domain(s) IPR002524 Cation efflux protein
SL2.50ch01	812995	813051	57	10	0.654761	0.335027	0.319733	60.8141	CG	Solyc01g006180.2	TES	Solyc01g006180.2	GTP-binding protein-like (AHRD V1 ***- Q69NK1_ORYSJ)
SL2.50ch01	812995	813051	57	10	0.654761	0.335027	0.319733	60.8141	CG	Solyc01g006180.2	utr3	Solyc01g006180.2	GTP-binding protein-like (AHRD V1 ***- Q69NK1_ORYSJ)
SL2.50ch01	812995	813051	57	10	0.654761	0.335027	0.319733	60.8141	CG	Solyc01g006180.2	exon	Solyc01g006180.2	GTP-binding protein-like (AHRD V1 ***- Q69NK1_ORYSJ)
SL2.50ch01	817441	817691	251	13	0.951919	0.659144	0.292775	84.1691	CG	Solyc01g006180.2	intron	Solyc01g006180.2	GTP-binding protein-like (AHRD V1 ***- Q69NK1_ORYSJ)
SL2.50ch01	818091	818158	68	22	0.0462737	0.121986	-0.0757125	-103.402	CHH	Solyc01g006180.2	intron	Solyc01g006180.2	GTP-binding protein-like (AHRD V1 ***- Q69NK1_ORYSJ)
SL2.50ch01	829093	829159	67	11	0.0759942	0.24345	-0.167456	-54.0151	CHH	Solyc01g006200.2	promoter	Solyc01g006200.2	-//-
SL2.50ch01	852803	852886	84	31	0.244968	0.113783	0.131185	170.511	CHH	Solyc01g006230.2	promoter	Solyc01g006230.2	Cysteine protease (AHRD V1 **** A8NLD6_COPC7)%3B contains Interpro domain(s) IPR005078 Peptidase C54
SL2.50ch01	852803	852886	84	31	0.244968	0.113783	0.131185	170.511	CHH	Solyc01g006220.2	promoter	Solyc01g006220.2	Histone-lysine N-methyltransferase (AHRD V1 *-*- C1G685_PARBD)%3B contains Interpro domain(s) IPR001214 SET
SL2.50ch01	880615	880699	85	12	0.971317	0.571059	0.400259	113.505	CG	Solyc01g006280.2	exon	Solyc01g006280.2	Formate-tetrahydrofolate ligase (AHRD V1 ***- D0MR27_PHYIN)%3B contains Interpro domain(s) IPR000559 Formate-tetrahydrofolate ligase%2C FTHFS
SL2.50ch01	880615	880699	85	12	0.971317	0.571059	0.400259	113.505	CG	Solyc01g006280.2	utr3	Solyc01g006280.2	Formate-tetrahydrofolate ligase (AHRD V1 ***- D0MR27_PHYIN)%3B contains Interpro domain(s) IPR000559 Formate-tetrahydrofolate ligase%2C FTHFS
SL2.50ch01	899731	899803	73	8	0.156642	0.510137	-0.353495	-54.952	CG	Solyc01g006310.2	intron	Solyc01g006310.2	Peroxidase (AHRD V1 ***- D7LZC8_ARALY)%3B contains Interpro domain(s) IPR002016 Haem peroxidase%2C plant/fungal/bacterial
SL2.50ch01	961788	961887	100	6	0.787399	0.290601	0.496797	47.4651	CHG	Solyc01g006360.2	intron	Solyc01g006360.2	Glucan synthase like 7 (AHRD V1 ***- D8T771_SELML)
SL2.50ch01	975323	975535	213	10	0.0705234	0.356778	-0.286254	-63.8487	CHG	Solyc01g006360.2	intron	Solyc01g006360.2	Glucan synthase like 7 (AHRD V1 ***- D8T771_SELML)
SL2.50ch01	975323	975535	213	10	0.0705234	0.356778	-0.286254	-63.8487	CHG	Target=SONATA1:4-87;Class=DNA/TcMar-Stowaway	repeat
SL2.50ch01	1018443	1018518	76	12	0.857494	0.526781	0.330713	107.746	CG	Solyc01g006390.2	exon	Solyc01g006390.2	Cysteine-rich extensin-like protein-4 (AHRD V1 *-*- Q08197_TOBAC)
SL2.50ch01	1035235	1035537	303	11	0.900015	0.592122	0.307893	77.3309	CG	Solyc01g006430.2	promoter	Solyc01g006430.2	Omega-6 fatty acid desaturase (AHRD V1 **** Q461Q1_HEVBR)%3B contains Interpro domain(s) IPR005804 Fatty acid desaturase%2C type 1
SL2.50ch01	1097343	1097420	78	4	0.567808	0.296657	0.27115	18.0254	CHG	Solyc01g006510.2	intron	Solyc01g006510.2	L-threonine 3-dehydrogenase (AHRD V1 ***- TDH_ANADF)%3B contains Interpro domain(s) IPR002328 Alcohol dehydrogenase%2C zinc-containing%2C conserved site
SL2.50ch01	1127905	1127979	75	6	0.924977	0.520564	0.404413	49.0495	CG	Solyc01g006550.2	promoter	Solyc01g006550.2	LRR receptor-like serine/threonine-protein kinase%2C RLP
SL2.50ch01	1197759	1197809	51	5	0.119857	0.4645	-0.344643	-32.5196	CG	Solyc01g006590.1	TES	Solyc01g006590.1	Receptor-like protein kinase (AHRD V1 **** Q39202_ARATH)%3B contains Interpro domain(s) IPR002290 Serine/threonine protein kinase
SL2.50ch01	1197759	1197809	51	5	0.119857	0.4645	-0.344643	-32.5196	CG	Solyc01g006590.1	exon	Solyc01g006590.1	Receptor-like protein kinase (AHRD V1 **** Q39202_ARATH)%3B contains Interpro domain(s) IPR002290 Serine/threonine protein kinase
SL2.50ch01	1208405	1208481	77	15	0.209048	0.0833769	0.125671	67.8781	CHH	Solyc01g006600.1	promoter	Solyc01g006600.1	Non-ribosomal peptide synthetase (AHRD V1 *-*- D0BWJ8_9GAMM)%3B contains Interpro domain(s) IPR011614 Catalase%2C N-terminal
SL2.50ch01	1209294	1209377	84	26	0.19326	0.08058	0.11268	133.682	CHH	Solyc01g006600.1	promoter	Solyc01g006600.1	Non-ribosomal peptide synthetase (AHRD V1 *-*- D0BWJ8_9GAMM)%3B contains Interpro domain(s) IPR011614 Catalase%2C N-terminal
SL2.50ch01	1223594	1223644	51	6	0.0338859	0.295431	-0.261545	-33.7328	CG	Solyc01g006630.2	utr3	Solyc01g006630.2	Oxidoreductase family protein (AHRD V1 ***- D7KZW5_ARALY)%3B contains Interpro domain(s) IPR016040 NAD(P)-binding domain
SL2.50ch01	1223594	1223644	51	6	0.0338859	0.295431	-0.261545	-33.7328	CG	Solyc01g006630.2	exon	Solyc01g006630.2	Oxidoreductase family protein (AHRD V1 ***- D7KZW5_ARALY)%3B contains Interpro domain(s) IPR016040 NAD(P)-binding domain
SL2.50ch01	1233855	1233929	75	16	0.12682	0.242287	-0.115468	-71.2553	CHH	Solyc01g006640.1	promoter	Solyc01g006640.1	AMP-dependent synthetase and ligase (AHRD V1 *--- B2J012_NOSP7)%3B contains Interpro domain(s) IPR011614 Catalase%2C N-terminal
SL2.50ch01	1255221	1255289	69	19	0.392022	0.229666	0.162356	96.1507	CHH	Solyc01g006660.1	intron	Solyc01g006660.1	Subtilisin-like serine protease (AHRD V1 **-* Q8LAE1_ARATH)%3B contains Interpro domain(s) IPR015500 Peptidase S8%2C subtilisin-related
SL2.50ch01	1300212	1300534	323	15	0.932802	0.56528	0.367521	135.161	CG	Solyc01g006710.2	exon	Solyc01g006710.2	ATP-dependent RNA helicase A-like protein (AHRD V1 ***- Q9FF84_ARATH)%3B contains Interpro domain(s) IPR011545 DNA/RNA helicase%2C DEAD/DEAH box type%2C N-terminal
SL2.50ch01	1300547	1300659	113	33	0.208717	0.383031	-0.174314	-218.051	CHH	Solyc01g006710.2	exon	Solyc01g006710.2	ATP-dependent RNA helicase A-like protein (AHRD V1 ***- Q9FF84_ARATH)%3B contains Interpro domain(s) IPR011545 DNA/RNA helicase%2C DEAD/DEAH box type%2C N-terminal
SL2.50ch01	1300547	1300659	113	33	0.208717	0.383031	-0.174314	-218.051	CHH	Solyc01g006710.2	utr3	Solyc01g006710.2	ATP-dependent RNA helicase A-like protein (AHRD V1 ***- Q9FF84_ARATH)%3B contains Interpro domain(s) IPR011545 DNA/RNA helicase%2C DEAD/DEAH box type%2C N-terminal
SL2.50ch01	1333581	1333660	80	8	0.970411	0.760655	0.209756	39.9894	CG	Solyc01g006730.2	promoter	Solyc01g006730.2	Calcium dependent protein kinase 2 (AHRD V1 **** B9H9N5_POPTR)%3B contains Interpro domain(s) IPR002290 Serine/threonine protein kinase
SL2.50ch01	1336676	1336742	67	8	0.989412	0.795045	0.194367	46.7621	CG	Solyc01g006740.2	exon	Solyc01g006740.2	Sucrose phosphate phosphatase (AHRD V1 ***- Q5J3P0_MALDO)%3B contains Interpro domain(s) IPR012847 Sucrose phosphatase%2C plant and cyanobacteria
SL2.50ch01	1344408	1344487	80	12	0.0818077	0.399583	-0.317775	-100.781	CG	Solyc01g006750.2	utr5	Solyc01g006750.2	-//-
SL2.50ch01	1344408	1344487	80	12	0.0818077	0.399583	-0.317775	-100.781	CG	Solyc01g006750.2	exon	Solyc01g006750.2	-//-
SL2.50ch01	1412909	1413033	125	12	0.0526731	0.47794	-0.425267	-133.206	CG	Solyc01g006840.2	intron	Solyc01g006840.2	Calcium dependent protein kinase 26 (AHRD V1 **** B9H9M4_POPTR)%3B contains Interpro domain(s) IPR002290 Serine/threonine protein kinase
SL2.50ch01	1412909	1413033	125	12	0.0526731	0.47794	-0.425267	-133.206	CG	Solyc01g006840.2	exon	Solyc01g006840.2	Calcium dependent protein kinase 26 (AHRD V1 **** B9H9M4_POPTR)%3B contains Interpro domain(s) IPR002290 Serine/threonine protein kinase
SL2.50ch01	1413466	1413585	120	12	0.83587	0.556611	0.279259	61.0294	CG	Solyc01g006840.2	exon	Solyc01g006840.2	Calcium dependent protein kinase 26 (AHRD V1 **** B9H9M4_POPTR)%3B contains Interpro domain(s) IPR002290 Serine/threonine protein kinase
SL2.50ch01	1419283	1419334	52	8	0.0243978	0.313187	-0.28879	-46.7667	CG	Solyc01g006850.1	exon	Solyc01g006850.1	Pentatricopeptide repeat-containing protein (AHRD V1 ***- D7LZQ2_ARALY)%3B contains Interpro domain(s) IPR002885 Pentatricopeptide repeat
SL2.50ch01	1431131	1431220	90	10	0.0608989	0.324805	-0.263907	-69.3523	CG	Solyc01g006870.2	exon	Solyc01g006870.2	cDNA clone J023119C16 full insert sequence (AHRD V1 *-*- B7F733_ORYSJ)
SL2.50ch01	1577265	1577316	52	8	0.775062	0.51572	0.259341	45.9278	CHG	Solyc01g007020.2	exon	Solyc01g007020.2	U-box domain-containing protein (AHRD V1 ***- D7LU64_ARALY)%3B contains Interpro domain(s) IPR003613 U box domain
SL2.50ch01	1577524	1577959	436	28	0.799327	0.40601	0.393317	208.712	CG	Solyc01g007020.2	exon	Solyc01g007020.2	U-box domain-containing protein (AHRD V1 ***- D7LU64_ARALY)%3B contains Interpro domain(s) IPR003613 U box domain
SL2.50ch01	1585591	1585719	129	18	0.789312	0.44544	0.343873	142.592	CG	Solyc01g007030.2	promoter	Solyc01g007030.2	U-box domain-containing protein (AHRD V1 ***- D7LU64_ARALY)%3B contains Interpro domain(s) IPR016024 Armadillo-type fold
SL2.50ch01	1585591	1585719	129	18	0.789312	0.44544	0.343873	142.592	CG	Solyc01g007040.2	promoter	Solyc01g007040.2	U-box domain-containing protein (AHRD V1 ***- D7LU64_ARALY)%3B contains Interpro domain(s) IPR003613 U box domain
SL2.50ch01	1592806	1592875	70	10	0.0933983	0.246526	-0.153127	-46.7764	CHH	Solyc01g007050.1	promoter	Solyc01g007050.1	U-box domain-containing protein 24 (AHRD V1 ***- D7LAS1_ARALY)%3B contains Interpro domain(s) IPR003613 U box domain
SL2.50ch01	1605898	1606040	143	27	0.404533	0.191928	0.212605	136.307	CG	Solyc01g007070.2	exon	Solyc01g007070.2	BEL1-like homeodomain protein 1 (AHRD V1 **-- BLH1_ARATH)%3B contains Interpro domain(s) IPR006563 POX
SL2.50ch01	1607733	1607784	52	6	0.746895	0.484219	0.262676	29.1784	CG	Solyc01g007070.2	promoter	Solyc01g007070.2	BEL1-like homeodomain protein 1 (AHRD V1 **-- BLH1_ARATH)%3B contains Interpro domain(s) IPR006563 POX
SL2.50ch01	1610464	1610575	112	39	0.130499	0.303592	-0.173092	-271.729	CHH	Target=Gypsy-11_SL-LTR:576-1017;Class=LTR/Gypsy	repeat
SL2.50ch01	1655888	1655964	77	6	0.0862491	0.394084	-0.307835	-38.3782	CG	Solyc01g007100.2	exon	Solyc01g007100.2	Digalactosyldiacylglycerol synthase 1%2C chloroplastic (AHRD V1 ***- DGDG1_LOTJA)%3B contains Interpro domain(s) IPR001296 Glycosyl transferase%2C group 1
[truncated: 10,408 more rows]

## Sheet: Table S5
Table S5 The differentially methylated region-associated genes (DMGs) in response to short-term Fe deficiency in tomato roots
[truncated: 1,286 more rows]

[truncated: 6 more sheets: Table S6, Table S7, Table S8, Table S9, Table S10, Table S11]
